# Supplementary material for: Non-invasive assessment prior to invasive coronary angiography in routine clinical practice in Switzerland – Is it according to the guidelines?
Source: PLoS One. 2019 Sep 6;14(9):e0222137. doi: 10.1371/journal.pone.0222137 (PMC6731015; doi:10.1371/journal.pone.0222137)
Supplement: S1 File — (XLSX) [file pone.0222137.s001.xlsx]

## Sheet: Tabelle1
Pat_Nr	Age	Sex	Angina (0: non-spec, 1: atypical, 2: typical)	PTPbasic	PTPrf	smking	HTN	Chol	DM	Family history	CAD_history	BMI	Tc_inhibitor	OAC	RAAS_inhibitor	BB	antiischemic_drug	EKG	Echo	LVEF	any_test	Ergo_Szinti	Ergo_stressecho	ergo_MRI	ergo_CT	ergo_any	Ergo_result (0: none, 1: normal, 2: path)	Ergo_DP	DP_25000	Ergo_DPF	DPF_2.5	Ergo_Watt	Ergo_Soll	SPECT	SPECT_result	Stress_Echo	Ischämie_Stressecho	CT_result	CT	MRI_result	MRI	Coro_CAD (0: none, 1: CAD, 3: atherosclerosis9	Coro_AnzGefässe	Management (0: none, 1: drugs, 2: PCI, 3: CABG)
816	70	m				0	1	0	1	0	1	37	1	0	1	1	1	0	1	50	0	0	0	0	0		0							0	0	0		0	0	0	0	1	2	2
815	70	m	2	70	63	0	0	1	0	1	0	22.6	1	0	0	1	1	0			0	0	0	0	0		0							0	0	0		0	0	0	0	1	3	2
814	54	m	2	45	51	1	0	1	0	0	0		1	0	0	1	0	0	1		1	0	0	0	0	1	2							0	0	0		0	0	0	0	1	3	2
813	63	m	1	28	29	1	1	1	0	0	1	26.9	1	0	1	0	0	0	1	60	1	0	0	0	0		0							1	1	0		0	0	0	0	1	3	1
812	67	m	0	21	22	0	1	1	0	0	1	26.7	1	0	1	1	0	0	1	40	1	0	0	0	0		0							0	0	0		0	0	2	1	1	3	2
811	65	m	0	19	28	1	1	1	0	0	1	28.9	1	0	1	1	0	0	1	45	1	1	0	0	0	1	2	26520	1	3.7	1	184		1	2	0		0	0	0	0	1	3	3
810	66	w	1	11	13	1	0	1	0	1	0	19.7	1	0	0	0	0	0	1	65	1	0	1	0	0	1	2	24500	0	3.6	1	125		0	0	1	0	0	0	0	0	1	1	2
809	81	m	1	55	58	1	0	1	0	0	1	25	1	0	0	0	1	0	1	62	1	0	0	0	0	1	2	25159	1	2.7	1	100		0	0	0		0	0	0	0	1	2	1
808	71	w	1	14	29	0	1	1	1	0	0	32.5	1	0	1	1	0	0	1	60	1	0	0	0	0	1	1	34428	1	2.7	1	146		0	0	0		0	0	0	0	3	0	1
807	86	m	2	86	87	0	1	1	0	0	1	24.7	1	0	1	1	1	0	1	61	1	0	0	0	0	1	2	20812	0	1.9	0	97		0	0	0		0	0	0	0	1	3	2
806	70	m	2	70	86	1	1	1	1	0	1	33.1	1	0	1	1	1	0	1	70	1	0	0	0	0	1	1	22470	0	2.3	0	96		0	0	0		0	0	0	0	1	2	1
805	60	m	2	55	68	1	1	1	0	1	0	29.6	1	0	1	1	0	0	1	65	1	0	0	0	0	1	2							0	0	0		0	0	0	0	1	3	2
804	61	m	2	56	58	0	1	1	0	0	0	31.5	1	0	1	1	0	0	1	65	1	1	0	0	0	1	2	25296	1	2.8	1	200		1	2	0		0	0	0	0	1	2	2
803	62	m	0	16	12	0	1	0	0	0	0	24.4	0	1	0	1	0	1	1	60	1	1	0	0	0	1	1	12927	0	1.4	0	101		1	2	0		0	0	0	0	3	0	1
802	73	m	2	73	75	0	1	1	0	0	1	24.7	1	0	1	1	0	0	1	65	1	0	0	0	0		0							0	0	0		0	0	2	1	1	3	2
801	67	m	2	65	67	0	1	1	0	0	0	27.8	1	0	1	1	0	0	1	60	1	0	0	0	0	1	2	21460	0	2.4	0	158		0	0	0		0	0	0	0	1	2	3
800	63	w	2	27	42	1	1	0	1	1	0	34.6	1	0	1	0	1	0	1	60	1	0	0	0	0	1	2	15244	0	1.8	0	118		0	0	0		0	0	0	0	3	0	1
799	62	m	1	27	27	0	1	1	0	0	0	31.8	1	0	1	0	0	0	1	63	1	0	0	0	0	1	2	31200	1	3.2	1	175		0	0	0		0	0	0	0	1	3	2
798	60	w	1	8	8	0	1	1	0	1	0	33.3	1	0	0	1	0	0	1	60	0	0	0	0	0		0							0	0	0		0	0	0	0	0	0	0
797	75	m	0	30	62	1	1	1	1	1	0	30.8	1	0	0	1	0	0	1	47	1	0	0	0	0	1	2	34944	1	2.1	0	180		0	0	0		0	0	0	0	1	3	3
796	68	m	0	22	51	1	1	1	1	1	1	40.6	1	0	1	0	1	0	1	55	1	0	0	0	0	1	2	23400	0	2.1	0	120		0	0	0		0	0	0	0	1	3	1
795	64	m	2	61	73	1	1	1	0	0	0	22	1	0	1	1	0	0	1	65	1	0	0	0	0	1	2	34454	1	3.3	1	215		0	0	0		0	0	0	0	1	3	3
794	60	m	2	55	67	0	1	1	1	1	1	28.1	1	0	1	1	1	0	1	65	1	0	0	0	0	1	2	23616	0	2.7	1	130		0	0	0		0	0	0	0	1	3	2
793	70	m	2	70	79	0	1	1	1	0	1	32.4	1	0	1	1	0	0	1	63	1	0	0	0	0	1	2	25900	1	3.9	1	193		0	0	0		0	0	0	0	1	3	3
792	60	w	2	24	28	1	0	1	0	1	0	31.9	1	0	0	1	0	0	1	60	1	1	0	0	0	1	1	13300	0	1.6	0	70		1	2	0		0	0	0	0	1	2	3
791	80	m	2	81	75	0	1	0	0	0	0	29.6	1	0	0	1	1	0	1	60	1	0	0	0	0	1	2	21060	0	1.9	0	126		0	0	0		0	0	0	0	1	2	2
790	77	m	2	78	91	1	0	1	0	0	1	28.4	1	0	0	0	0	0	0		0	0	0	0	0		0							0	0	0		0	0	0	0	1	3	1
789	61	m	2	56	58	0	1	1	0	0	0	32	0	0	1	0	1	0	1	68	1	0	0	0	0	1	2	29181	1	3.6	1	250		0	0	0		0	0	0	0	3	0	1
788	63	m	2	60	54	1	0	0	0	0	0	27.1	1	0	0	0	1	0	1	59	1	0	0	0	0	1	1	36099	1	3.9	1	120		0	0	0		0	0	0	0	1	2	1
787	58	m	1	22	23	0	1	1	0	0	0	37.9	1	0	1	1	0	0	1	65	1	0	0	0	0	1	1	25200	1	2	0	200		0	0	0		0	0	0	0	3	0	1
786	64	m	1	30	30	0	1	1	0	0	1	28.1	1	0	0	1	1	0	1	54	1	0	0	0	0	1	1	23790	0	3.5	1	208		0	0	0		0	0	0	0	1	1	2
785	76	m	2	77	90	1	1	1	1	1	1	24	1	0	0	0	1	0	1	55	1	0	0	0	0	1	2	17600	0	2	0	145		0	0	0		0	0	0	0	1	3	3
784	81	m	2	82	89	1	0	1	1	0	0	26	1	0	0	1	0	0	1	52	1	0	0	0	0	1	2	23052	0	1.9	0	60		0	0	0		0	0	0	0	1	2	2
783	69	m	1	36	48	1	1	1	0	0	1	28.7	1	0	1	1	0	0	1	55	1	0	0	0	0	1	2	14800	0	1.7	0	100		0	0	0		0	0	0	0	1	3	3
782	65	w	2	30	43	1	1	1	0	1	0	28.3	1	0	1	1	0	0	1	65	1	0	0	0	0	1	1	19402	0	1.4	0	62		0	0	0		0	0	0	0	3	0	1
781	66	w	2	31	44	1	1	1	0	0	1	28.7	1	0	1	0	0	0	1	59	1	0	0	0	0	1	2	31590	1	3	1	102		0	0	0		0	0	0	0	1	2	3
780	67	w	2	33	46	1	1	1	0	0	0	17.9	1	0	0	1	1	0	1	60	1	0	0	0	0	1	2	24890	0	2.9	1	62		0	0	0		0	0	0	0	3	0	1
779	65	m	1	31	31	0	1	1	0	1	0	22	0	1	0	1	1	0	1	53	1	0	0	0	0	1	2	33847	1	2.6	1	156		0	0	0		0	0	0	0	3	0	1
778	54	m	0	10	11	0	1	1	0	1	1	27.8	1	0	1	1	0	0	1	70	1	0	0	0	0	1	1	38133	1	4	1	244		0	0	0		0	0	0	0	1	1	1
777	64	w	2	29	33	1	0	1	0	0	0	26.9	0	0	0	0	0	0	1	61	1	0	0	0	0	1	2	29253	1	2.7	1	77		0	0	0		0	0	0	0	0	0	0
776	69	m	0	23	43	1	1	0	1	0	0	33.1	0	1	1	1	0	1	1	50	1	0	0	0	0	1	2	21125	0	1.9	0	124		0	0	0		0	0	0	0	1	3	3
775	78	m	0	34	35	0	1	1	0	0	0	26.7	1	0	1	0	0	0	1	75	1	0	0	0	0	1	2	32100	1	2.3	0	174		0	0	0		0	0	0	0	1	2	3
774	45	m	0	6	10	1	1	1	0	0	1	34.6	1	0	1	1	0	0	1	57	1	0	0	0	0	1	2	18100	0	2.1	0	120		0	0	0		0	0	0	0	1	3	1
773	64	m	2	61	63	0	1	1	0	1	1	28	1	0	1	1	0	0	1	55	1	0	0	0	0	1	1	22320	0	2.7	1	100		0	0	0		0	0	0	0	1	3	3
772	47	w	0	2	3	1	1	1	0	1	0	25.8	0	0	1	0	0	0	1	60	1	0	0	0	1	1	2	30600	1	3.3	1	110		0	0	0		2	1	0	0	1	2	2
771	65	m	2	63	74	1	1	1	0	0	0	44.2	0	1	1	1	0	1	1	40	1	0	0	0	0	1	2	26180	1	2	0	177		0	0	0		0	0	0	0	3	0	1
770	72	m	2	72	81	1	1	1	0	0	0	21.5	1	0	0	0	0	0	1	65	1	0	0	0	0	1	2	26400	1	2.9	1	220		0	0	0		0	0	0	0	1	2	2
769	73	m	2	73	77	1	0	1	0	0	1	24.2	1	0	0	1	1	0	1	66	1	0	0	0	0	1	2	9954	0	1.3	0	145		0	0	0		0	0	0	0	1	3	3
768	51	m	2	41	65	1	1	1	1	1	1	37.7	0	1	1	1	0	0	0		0	0	0	0	0		0							0	0	0		0	0	0	0	1	2	2
767	64	m	1	30	61	1	1	1	1	1	0	28.4	0	0	1	0	0	0	1	60	0	0	0	0	0		0							0	0	0		0	0	0	0	1	1	2
766	40	m	2	26	30	1	0	1	0	1	0	21.4	1	0	0	0	0	0	1	60	1	0	0	0	0	1	2	22750	0	3.5	1	100		0	0	0		0	0	0	0	3	0	0
765	46	m	2	33	20	0	0	0	0	1	0	27.3	0	0	0	0	0	0	1	75	1	0	1	0	0	1	2	27840	1	3.1	1	165		0	0	1	1	0	0	0	0	3	0	1
764	69	m	2	68	71	0	0	1	1	0	0	25.5	1	0	0	1	0	0	1	57	1	0	0	0	0	1	2	26607	1	2.4	0	150		0	0	0		0	0	0	0	1	3	2
763	78	m	2	79	86	1	1	1	0	0	0	25.8	1	0	1	0	0	0	1	55	1	0	0	0	0	1	2	25800	1	2.4	0	80		0	0	0		0	0	0	0	1	3	3
762	70	w	0	8	8	1	1	0	0	1	1	24.8	1	0	1	0	0	0	1	57	1	0	0	0	0	1	2	32526	1	2.5	1	61		0	0	0		0	0	0	0	3	0	1
761	76	w	2	46	40	0	0	1	0	0	0	27.9	1	0	0	0	1	0	1	65	1	0	0	0	0	1	1	30690	1	3.2	1	150		0	0	0		0	0	0	0	3	0	1
760	71	m	2	71	86	1	1	1	1	0	1	31.2	0	1	1	0	0	1	1	50	1	0	0	0	0	1	2	25740	1	2.6	1	180		0	0	0		0	0	0	0	1	1	2
759	67	m	2	65	59	0	0	1	0	1	1	21.5	1	0	0	0	0	0	1	52	1	0	0	0	0	1	2	26554	1	5.4	1	222		0	0	0		0	0	0	0	1	3	3
758	83	w	2	57	49	0	1	0	0	1	0	35.1	0	1	1	1	0	0	1	65	1	0	0	0	0	1	2	21168	0	1.7	0	70		0	0	0		0	0	0	0	1	2	1
757	73	m	0	28	39	1	1	1	0	0	1	38.5	1	0	0	0	0	0	1	48	1	0	0	0	0		0							0	0	0		0	0	2	1	1	3	1
756	75	m	2	76	77	0	1	1	0	1	1	24.8	1	0	0	1	0	0	1	55	1	1	0	0	0	1	2	19879	0	2.4	0	111		1	2	0		0	0	0	0	1	3	2
755	78	m	2	79	86	1	1	1	0	1	1	25.7	1	0	1	0	1	0	1	35	1	0	0	0	0		0							1	2	0		0	0	0	0	1	2	1
754	42	m	0	5	6	1	0	1	0	0	1	20.1	1	1	1	1	0	0	1	34	1	0	0	1	0	1	2	13300	0	2.1	0	131		0	0	0		0	0	2	1	1	3	1
753	50	w	2	14	23	1	1	1	0	1	0	27.1	1	0	1	0	0	0	1	73	1	0	0	0	0	1	2					80		0	0	0		0	0	0	0	1	1	2
752	76	w	2	46	60	1	1	1	0	0	0	27.2	1	0	1	1	1	0	0		1	0	0	1	0	1	2	21586	0	2	0	40		0	0	0		0	0	2	1	1	3	3
751	78	m	0	34	46	1	1	1	0	0	1	31.2	1	0	1	1	0	0	1	60	1	0	0	0	0	1	1							0	0	0		0	0	0	0	1	2	3
750	80	m	0	37	49	1	1	1	0	0	1	27.2	1	0	1	1	0	0	1	65	1	0	0	0	0	1	2	23575	0	3.3	1	159		0	0	0		0	0	0	0	1	3	2
749	54	m	1	18	19	1	1	0	0	0	0	30.8	1	0	1	1	1	0	1	45	1	0	0	1	0	1	2	18840	0	1.9	0	230		0	0	0		0	0	1	1	3	0	1
748	55	w	1	6	4	0	0	1	0	1	0	21.9	0	0	0	0	0	0	1	55	1	0	0	0	0	1	2	31320	1	2	0	100		0	0	0		0	0	0	0	3	0	1
747	54	m	0	10	12	1	0	1	0	1	1	26.3	1	0	0	0	0	0	1	60	1	0	0	0	0	1	2	33800	1	4	1	157		0	0	0		0	0	0	0	1	1	1
746	66	w	2	31	19	0	0	0	0	1	0	24.3	1	0	0	1	1	0	1	65	1	0	0	0	0	1	2	33456	1	2.5	1	96		0	0	0		0	0	0	0	3	0	1
745	51	m	1	16	18	1	0	1	0	1	0	34.1	0	0	0	0	0	0	1	60	1	0	0	0	0	1	1	28208	1	2.3	0	187		0	0	0		0	0	0	0	3	0	0
744	49	m	0	8	6	0	0	1	0	1	0	28	1	0	0	0	0	0	1	60	1	0	0	0	1	1	2	34560	1	2.8	1	200		0	0	0		2	1	0	0	1	3	2
743	77	m	2	78	87	1	0	1	1	0	0	30	1	0	1	1	0	0	1	60	1	0	0	0	0	1	2	28000	1	2.3	0	78		0	0	0		0	0	0	0	1	3	2
742	81	m	2	82	88	0	1	1	1	0	0	29.3	1	0	0	1	0	0	1	64	1	0	0	0	0		0							1	2	0		0	0	0	0	3	0	1
741	57	m	2	50	73	1	1	1	1	0	0	29.4	0	0	1	0	1	0	1	53	1	0	0	0	0	1	2	32868	1	3.2	1	350		0	0	0		0	0	0	0	1	3	2
740	72	m	0	26	58	1	1	1	1	0	0	32.3	1	0	1	0	0	0	1	50	1	0	0	0	0	1	2	16740	0	1.2	0	100		0	0	0		0	0	0	0	1	2	1
739	50	w	1	4	3	1	0	0	0	1	0	22.3	0	0	0	0	0	0	1	60	1	0	0	0	0	1	2	28520	1	3.3	1	90		0	0	0		0	0	0	0	0	0	0
738	50	m	2	39	44	1	0	1	0	0	1	24.8	1	0	0	1	1	0	1	66	1	0	0	0	0	1	2	36800	1	3.1	1	158		0	0	0		0	0	0	0	1	2	2
737	81	m	2	82	83	0	1	1	0	0	0	24.9	1	0	1	1	0	0	1	65	1	0	0	0	0	1	1	17100	0	1.6	0	100		0	0	0		0	0	0	0	1	2	1
736	72	w	2	40	53	0	1	1	1	1	0	39.5	1	0	0	1	0	0	1	52	1	0	0	0	0	1	1	23370	0	1.9	0	88		0	0	0		0	0	0	0	1	1	1
735	74	w	0	9	7	0	1	0	0	0	0	32.3	1	0	0	1	0	0	1	72	1	0	0	0	0	1	2							0	0	0		0	0	0	0	1	3	3
734	80	m	2	81	84	1	0	1	0	0	1	27.7	1	0	0	1	0	0	1	60	1	0	0	0	0	1	1	14400	0	1.7	0	77		0	0	0		0	0	0	0	1	3	1
733	55	m	1	19	28	1	1	1	0	0	0	25.4	0	0	1	0	0	0	1	60	1	0	0	0	0	1	2	34500	1	2.2	0	185		0	0	0		0	0	0	0	1	1	2
732	45	m	2	32	19	0	0	0	0	1	0	24.4	1	0	0	0	0	0	1	64	1	0	0	0	1	1	2	21027	0	3.5	1	124		0	0	0		2	1	0	0	1	2	2
731	55	w	2	19	29	1	1	1	0	0	1	33.5	1	0	1	1	0	0	1	55	1	0	0	0	0	1	2	28542	1	2.5	1	112		0	0	0		0	0	0	0	1	3	2
730	64	m	2	61	63	0	1	1	0	0	1	29.5	1	0	1	1	0	0	1	60	1	0	0	0	0	1	2	23625	0	3.7	1	180		0	0	0		0	0	0	0	1	3	2
729	73	m	1	43	35	0	0	1	0	0	0	22	0	0	0	0	0	0	1	60	1	0	0	0	0	1	2	36080	1	4.5	1	125		0	0	0		0	0	0	0	1	1	2
728	56	m	2	49	42	1	1	1	0	0	0	24.6	1	0	0	1	0	0	1	60	1	0	0	0	0	1	2	26400	1	3.3	1	130		0	0	0		0	0	0	0	1	1	2
727	72	w	2	40	42	0	1	1	0	0	1	24.5	0	1	0	1	1	0	1	60	1	0	0	0	0	1	2	26055	1	2.7	1	123		0	0	0		0	0	0	0	1	1	2
726	85	m	2	85	91	1	1	1	0	0	1	20.8	0	1	1	0	1	1	1	35	1	0	0	0	0	1	2	12880	0	1.3	0	62		0	0	0		0	0	0	0	1	3	1
725	59	m	2	53	47	0	0	1	0	0	0	25.3	1	0	0	1	0	0	1	65	1	0	0	0	1	1	2	28371	1	2.7	1	208		0	0	0		2	1	0	0	1	1	2
724	73	m	1	43	54	1	1	1	0	0	1	31.5	0	1	1	1	1	1	1	44	1	0	0	0	0	1	2	15990	0	1.8	0	125		0	0	0		0	0	0	0	1	1	1
723	53	m	1	17	20	1	0	1	0	1	0	27	0	0	0	0	0	0	1	55	1	0	0	0	0	1	2	29200	1	3.9	1	200		0	0	0		0	0	0	0	3	0	1
722	63	m	2	60	71	1	1	1	0	0	1	28.2	1	0	0	1	0	0	0		1	0	0	1	0	1	2	23000	0	1.5	0	75		0	0	0		0	0	2	1	1	3	2
721	62	m	2	58	63	1	0	1	0	0	0	24.1	1	0	0	0	0	0	1	65	1	0	0	0	0	1	2	28800	1	2.9	1	175		0	0	0		0	0	0	0	1	1	2
720	73	m	2	73	88	1	1	1	1	0	1	28.7	1	0	1	1	0	0	1	55	1	0	0	0	0	1	1	17064	0	1.8	0	112		0	0	0		0	0	0	0	1	3	3
719	70	w	1	14	14	0	1	1	0	1	0	20.4	1	0	1	1	0	0	1	60	1	0	0	0	0	1	2	20227	0	2.6	1	88		0	0	0		0	0	0	0	3	0	1
718	79	m	2	80	81	0	1	1	0	0	0	30.8	1	0	1	1	0	0	1	60	1	0	0	0	0	1	2	20944	0	1.9	0	145		0	0	0		0	0	0	0	1	2	2
717	73	w	2	42	44	0	1	1	0	0	0	32.8	1	0	1	0	0	0	1	65	1	0	0	0	0	1	2	24428	0	2.3	0	100		0	0	0		0	0	0	0	3	0	1
716	64	w	0	5	6	1	0	1	0	1	0	26.9	0	0	0	0	0	0	1	65	1	0	0	0	0	1	2	42660	1	4.2	1	125		0	0	0		0	0	0	0	3	0	0
715	67	m	1	34	34	0	1	1	0	0	0	29.6	1	0	0	0	0	0	1	62	1	0	0	0	0	1	2	37000	1	4.2	1	226		0	0	0		0	0	0	0	1	1	2
714	66	w	0	6	10	0	0	1	1	0	0	28.4	1	0	0	0	0	0	1	66	1	0	0	0	0	1	1	30900	1	2.6	1	120		0	0	0		0	0	0	0	3	0	1
713	71	m	2	71	72	0	1	0	1	1	1	23.1	1	0	1	1	1	0	1	55	1	0	0	0	0	1	2	21098	0	1.9	0	71		0	0	0		0	0	0	0	1	3	1
712	58	w	1	7	8	1	0	1	0	1	0	27.1	0	0	0	0	0	0	0		1	0	0	0	0	1	2	31900	1	3	1	100		0	0	0		0	0	0	0	3	0	1
711	61	m	2	56	50	0	0	1	0	1	0	24.9	1	0	0	1	0	0	1	74	1	0	0	0	0	1	2	23368	0	2.4	0	100		0	0	0		0	0	0	0	1	1	2
710	58	w	1	7	7	0	1	1	0	0	0	42.3	1	0	0	1	0	0	1	60	1	0	0	0	0	1	2	34393	1	2.9	1	99		0	0	0		0	0	0	0	3	0	1
709	49	w	2	14	11	0	0	1	0	0	0	26	1	0	0	1	0	0	1	60	1	0	0	1	0	1	2	34767	1	3.4	1	125		0	0	0		0	0	2	1	1	1	2
708	73	m	2	73	75	1	1	0	0	1	0	27.7	0	0	0	0	0	0	1	60	1	0	0	0	0	1	2	30550	1	2.5	1	141		0	0	0		0	0	0	0	1	2	2
707	63	m	2	60	71	1	1	1	0	0	1	29.2	1	0	0	1	1	0	1	45	1	0	0	1	0	1	2	31980	1	4.8	1	155		0	0	0		0	0	2	1	1	2	2
706	68	m	2	67	77	0	1	1	1	1	1	25.4	1	0	1	1	0	0	1	65	1	0	0	0	0	1	2	20000	0	1.1	0	90		0	0	0		0	0	0	0	1	1	3
705	61	m	2	56	69	1	1	1	0	1	1	28.5	1	0	1	1	1	0	1	55	1	0	0	0	0	1	2	28236	1	2.6	1	198		0	0	0		0	0	0	0	1	2	2
704	66	m	1	32	33	0	1	1	0	1	0	27.4	0	0	1	0	0	0	1	60	1	0	0	0	0	1	2	37884	1	2.8	1	142		0	0	0		0	0	0	0	0	0	1
703	64	w	1	10	15	1	1	1	0	0	0	25.3	1	0	0	1	0	0	1	55	1	0	0	0	0	1	1	27072	1	2.7	1	96		0	0	0		0	0	0	0	1	1	2
702	54	w	1	5	6	1	0	1	0	1	0	23.1	1	0	0	0	0	0	1	60	1	0	0	0	0	1	2	24660	0	3.1	1	93		0	0	0		0	0	0	0	3	0	1
701	69	m	2	68	85	1	1	1	1	1	1	23.4	1	0	1	1	0	0	1	68	1	0	0	0	0	1	2	28178	1	2.6	1	120		0	0	0		0	0	0	0	1	3	2
700	67	m	1	34	44	0	1	0	1	1	0	27.7	1	0	1	0	0	0	1	70	1	0	0	0	0	1	1	27876	1	3.2	1	181		0	0	0		0	0	0	0	1	1	1
699	75	m	2	76	79	1	0	1	0	0	0	25	1	0	0	1	0	0	1	50	1	0	0	0	0	1	2	19220	0	2.3	0	117		0	0	0		0	0	0	0	1	2	3
698	68	m	1	35	38	1	0	1	1	0	0	31.5	0	0	0	1	0	0	1	60	1	0	0	0	0	1	2	21400	0	2.6	1	190		0	0	0		0	0	0	0	1	2	2
697	65	w	1	10	8	0	0	1	0	0	0	21.5	1	0	0	0	0	0	1	65	1	0	0	0	0	1	2	25944	1	3.1	1	130		0	0	0		0	0	0	0	3	0	1
696	66	m	2	64	58	0	0	1	0	1	0	28	1	0	1	0	0	1	1	60	1	0	0	0	0	1	2	24805	0	3.5	1	180		0	0	0		0	0	0	0	1	2	2
695	80	m	0	37	38	0	1	1	0	0	0	32.8	0	1	1	1	0	0	1	55	1	0	0	0	0	1	2	19737	0	2.2	0	118		0	0	0		0	0	0	0	1	1	2
694	72	m	2	72	64	0	1	0	0	0	0	22.9	1	0	0	1	0	0	0		1	0	0	0	0	1	2	22925	0	1.8	0	160		0	0	0		0	0	0	0	1	2	2
693	63	w	2	27	29	0	1	1	0	1	0	25.8	1	0	1	0	0	0	1	74	1	0	0	0	0	1	2	34428	1	4.2	1	105		0	0	0		0	0	0	0	0	0	1
692	69	m	0	23	33	1	1	1	0	0	1	17	1	0	1	1	0	0	1	65	1	0	0	0	0		0							0	0	0		0	0	2	1	1	3	3
691	56	w	2	20	29	0	1	1	1	1	0	28	1	0	1	1	1	0	1	60	1	0	0	0	0	1	2	23375	0	2.2	0	113		0	0	0		0	0	0	0	3	0	1
690	57	m	2	50	55	1	0	1	0	1	1	24.7	1	0	1	1	0	0	1	60	0	0	0	0	0		0							0	0	0		0	0	0	0	1	3	2
689	67	m	2	65	59	0	0	1	0	1	0	27.8	1	0	0	0	0	0	1	67	1	0	0	0	0	1	1	37524	1	2.8	1	242		0	0	0		0	0	0	0	3	0	1
688	75	m	2	76	77	0	1	1	0	1	1	27.7	1	0	1	0	0	0	1	65	1	0	0	0	0	1	2	26656	1	2.3	0	113		0	0	0		0	0	0	0	1	3	2
687	56	m	2	49	54	1	0	1	0	0	0	27.2	0	0	0	0	0	0	1	67	1	0	0	0	0	1	2	30200	1	4.7	1	150		0	0	0		0	0	0	0	3	0	1
686	84	m	2	85	85	0	1	1	0	0	1	26.5	0	1	1	1	1	2	1	35	0	0	0	0	0		0							0	0	0		0	0	0	0	1	3	1
685	76	w	1	19	19	0	1	1	0	0	0	27.3	0	0	0	0	0	0	1	57	1	0	0	0	0	1	1	30719	1	3	1	88		0	0	0		0	0	0	0	1	1	1
684	79	m	2	80	87	1	1	1	0	0	1	23.4	1	0	0	1	1	0	1	40	1	0	0	0	0		0							0	0	0		0	0	2	1	1	3	2
683	53	w	2	17	14	0	0	1	0	0	0	23.8	1	0	1	1	0	0	1	50	1	0	0	0	0		0							0	0	0		0	0	2	1	1	1	2
682	71	w	1	14	29	0	1	1	1	1	0	25.9	1	0	0	1	0	0	1	60	1	0	0	0	0	1	2	22748	0	1.8	0	83		0	0	0		0	0	0	0	3	0	1
681	72	w	1	15	16	0	1	1	0	0	0	25.3	1	1	1	1	1	1	1	60	1	0	0	0	0		0							1	2	0		0	0	0	0	1	2	2
680	76	w	1	19	19	0	1	1	0	1	0	34	1	0	1	1	0	0	1	60	1	0	0	0	0	1	2	25542	1	2.4	0	76		0	0	0		0	0	0	0	3	0	1
679	76	w	2	46	48	0	1	1	0	0	0	35.9	1	0	0	1	0	0	1	65	1	0	0	0	0	1	2	14580	0	1.4	0	84		0	0	0		0	0	0	0	3	0	1
678	63	w	1	9	5	0	0	0	0	0	0	17.6	1	0	0	0	0	0	1	63	1	0	0	0	0	1	2	26878	1	2.3	0	93		0	0	0		0	0	0	0	3	0	1
677	55	m	2	47	60	1	1	1	0	0	1	25.9	1	0	1	1	0	0	1	50	1	0	0	0	0	1	2	17500	0	1.9	0			0	0	0		0	0	0	0	1	2	2
676	62	w	0	5	4	0	0	1	0	1	0	25	0	1	0	0	0	0	1	60	1	0	0	0	1	1	1	27900	1	2.2	0	95		0	0	0		2	1	0	0	3	0	1
675	65	m	2	63	73	0	1	1	1	0	0	27.8	1	0	0	1	0	0	1	61	1	0	0	0	0	1	1	29896	1	3	1	124		0	0	0		0	0	0	0	1	3	3
674	75	m	0	30	40	0	1	0	1	0	0	23.1	1	0	1	1	0	0	1	35	1	0	0	1	0	1	1	21186	0	1.8	0	91		0	0	0		0	0	2	1	1	1	2
673	71	m	2	71	80	1	1	1	0	0	0	30.5	1	0	0	1	0	0	1	60	1	0	0	0	1	1	2	16650	0	1.6	0	115		0	0	0		2	1	0	0	3	0	1
672	75	m	2	76	85	1	0	1	1	1	0	28.3	1	0	0	0	1	0	1	55	1	0	0	0	0	1	2	20400	0	1.9	0	80		0	0	0		0	0	0	0	1	2	3
671	65	w	2	30	43	1	1	1	0	0	0	30.1	1	0	1	1	0	0	1	60	1	0	0	1	0	1	1	24684	0	2.9	1	98		0	0	0		0	0	2	1	1	1	2
670	72	w	1	15	16	0	1	1	0	0	0	24.6	1	0	1	0	1	0	1	56	1	0	0	0	0	1	2	15100	0	1.5	0	90		0	0	0		0	0	0	0	3	0	1
669	53	m	2	44	38	0	0	1	0	0	0	31.6	0	1	0	1	0	0	1	60	1	0	0	0	0	1	2	18500	0	2.8	1	150		0	0	0		0	0	0	0	3	0	0
668	82	w	0	15	16	0	1	1	0	0	1	26.8	0	1	0	1	0	1	1	60	1	0	0	0	0	1	2	20925	0	2.1	0	75		0	0	0		0	0	0	0	1	3	1
667	52	m	0	9	7	0	0	1	0	1	1	28.7	1	0	0	1	0	0	1	67	1	1	0	0	0	1	2	18447	0	2.3	0	204		1	2	0		0	0	0	0	1	2	1
666	49	m	2	38	40	0	1	1	0	0	0	30.1	1	0	1	1	1	0	1	68	1	0	0	0	0	1	2	18070	0	2.1	0	164		0	0	0		0	0	0	0	3	0	1
665	65	m	2	63	56	0	0	1	0	0	1	26.6	1	0	1	0	0	0	1	59	1	0	0	0	0	1	2	27600	1	3.2	1	230		0	0	0		0	0	0	0	1	2	2
664	77	m	2	78	90	1	1	1	1	0	1	23	1	0	0	1	1	0			0	0	0	0	0		0							0	0	0		0	0	0	0	1	2	1
663	60	m	0	14	15	0	1	1	0	1	0	25.1	0	0	0	0	0	0	1	60	1	0	0	0	0	1	2	33708	1	3.2	1	200		0	0	0		0	0	0	0	1	3	2
662	55	m	2	47	52	1	0	1	0	0	0	34.3	1	0	0	0	1	0	1	65	1	0	0	0	0	1	2	32118	1	2.9	1	211		0	0	0		0	0	0	0	1	1	1
661	79	w	0	13	20	0	0	1	0	0	1	27.2	1	0	0	0	0	0	1	59	1	0	0	0	0	1	2	23800	0	1.6	0	76		0	0	0		0	0	0	0	1	3	1
660	62	m	2	58	70	1	1	1	0	0	1	27.4	1	0	1	1	0	0	1	60	1	0	0	0	0	1	2	24990	0	2.8	1	160		0	0	0		0	0	0	0	1	1	2
659	69	m	1	36	48	1	1	1	0	1	0	23.8	1	0	0	0	0	0	1	75	1	0	0	0	0	1	2	27300	1	3.8	1	200		0	0	0		0	0	0	0	1	1	2
658	67	m	0	21	30	1	1	1	0	1	0	25.4	1	0	1	0	0	0	1	60	1	0	0	0	0	1	2	29678	1	3.9	1	150		0	0	0		0	0	0	0	1	1	2
657	75	w	2	45	47	0	1	1	0	1	0	31.6	0	1	0	0	0	1	1	60	0	0	0	0	0		0							0	0	0		0	0	0	0	3	0	1
656	64	m	0	18	37	1	0	1	1	1	0	25.7	1	0	0	1	1	0	1	40	1	0	0	0	0	1	1	19552	0	1.7	0	118		0	0	0		0	0	0	0	1	1	2
655	65	m	2	63	66	0	0	1	1	0	0	28.3	1	0	0	1	0	0	1	60	1	0	0	0	0	1	2	19314	0	2.4	0	111		0	0	0		0	0	0	0	1	3	3
654	84	w	1	28	28	0	1	1	0	0	0		1	0	0	1	0	0	1	61	1	0	0	0	0	1	2	27820	1	3	1	120		0	0	0		0	0	0	0	1	3	3
653	72	m	2	72	73	0	1	1	0	0	0	27.7	1	0	1	0	0	0	1	65	1	0	0	0	0	1	2	15900	0	1.7	0	125		0	0	0		0	0	0	0	1	1	2
652	62	m	1	27	27	0	1	1	0	1	0	24.2	1	0	0	0	0	0	1	60	1	0	0	0	0	1	1	36414	1	3.4	1	270		0	0	0		0	0	0	0	3	0	1
651	75	m	2	76	78	0	0	1	1	0	0	22.2	0	1	1	1	0	1	1	60	1	0	0	0	0	1	2	32550	1	3.8	1	152		0	0	0		0	0	0	0	1	1	2
650	79	m	2	80	83	1	0	1	0	1	1	53	1	0	0	0	1	0	1	53	1	0	0	0	0	1	2	20600	0	3	1	125		0	0	0		0	0	0	0	1	3	3
649	63	m	0	17	44	1	1	1	1	0	0	30.1	1	0	1	1	0	0	1	60	1	0	0	0	1	1	1	22680	0	2.4	0	128		0	0	0		2	1	0	0	1	2	3
648	69	m	2	68	78	0	1	1	1	1	0	25	1	0	0	0	0	0	1	65	1	0	0	0	0	1	2					105		0	0	0		0	0	0	0	1	2	3
647	86	m	2	86	87	0	1	1	0	0	0	24.7	1	0	1	1	0	0	1	55	1	0	0	0	0	1	1	22338	0	2.4	0	147		0	0	0		0	0	0	0	1	2	2
646	76	w	2	46	48	0	1	1	0	0	0	37.5	0	1	1	0	0	2	1	53	1	0	0	0	0	1	2	39083	1	3.3	1	55		0	0	0		0	0	0	0	3	0	1
645	62	w	1	9	14	1	1	1	0	1	0	30.5	1	0	1	0	0	0	1	60	1	0	0	0	0	1	2	33360	1	3.1	1	130		0	0	0		0	0	0	0	3	0	1
644	60	m	1	25	55	1	1	1	1	0	0	25.8	1	0	0	1	0	0	1	65	1	0	0	0	0	1	1	23049	0	2.2	0	195		0	0	0	1	0	0	0	0	1	2	2
643	65	w	0	6	6	1	1	0	0	0	0	30.8	1	0	1	1	0	0	1	60	1	0	1	0	0	1	1	32112	1	3.2	1	113		0	0	1	1	0	0	0	0	1	1	2
642	79	m	1	52	52	0	1	1	0	0	0	30.5	1	1	0	1	1	0	1	35	1	0	0	0	0		0							0	0	0		0	0	2	1	3	0	1
641	76	m	2	77	72	0	0	1	0	0	0	27	0	0	0	0	0	0	1	60	1	0	0	0	0	1	1	32700	1	3.3	1	140		0	0	0		0	0	0	0	1	2	2
640	39	m	1			0	0	0	1	1	0	45.4	0	1	0	0	0	0	1	60	1	0	0	0	0		0							1	2	0		0	0	0	0	3	0	1
639	76	m	2	77	78	0	1	1	0	0	0	28.7	0	1	0	1	0	1	1	62	1	0	0	0	0	1	2	23200	0	2.7	1	122		0	0	0		0	0	0	0	1	2	1
638	58	m	1	22	18	1	0	0	0	0	0	22.4	1	0	0	1	1	0	1	50	1	0	0	0	0	1	1	22750	0	2.5	1	177		0	0	0		0	0	0	0	3	0	1
637	57	m	0	12	19	1	1	1	0	1	1	30.9	1	0	1	1	0	0	1	65	1	0	0	1	0	1	2	40898	1	3.4	1	350		0	0	0		0	0	2	1	1	1	2
636	69	m	2	68	70	0	1	1	0	0	1	26.9	1	0	1	1	0	0	1	60	1	0	0	0	0	1	2	25935	1	2.4	0	100		0	0	0		0	0	0	0	1	1	2
635	77	m	0	33	19	0	0	0	0	0	0	23	0	1	1	0	0	0	1	23	1	0	0	0	0	1	1	20720	0	2.5	1	89		0	0	0		0	0	0	0	3	0	1
634	74	w	0	9	10	0	1	1	0	1	0	28.8	0	1	1	1	0	0	1	60	1	0	0	0	0	1	2	18306	0	1.7	0	55		0	0	0		0	0	0	0	1	2	3
633	66	m	2	64	68	1	0	1	0	1	0	30.6	0	0	0	0	0	0	0		1	0	0	0	0	1	2	25929	1	2	0	125		0	0	0		0	0	0	0	0	0	0
632	64	m	2	61	66	1	0	1	0	0	1	27.7	1	0	1	1	0	0	1	55	1	0	0	0	0	1	2	26196	1	2.2	0			0	0	0		0	0	0	0	1	2	2
631	72	m	1	41	53	1	1	1	0	0	0	27.9	1	0	1	0	0	0	1	65	1	0	0	0	0	1	1	38420	1	2.4	0	176		0	0	0		0	0	0	0	1	2	2
630	73	w	2	42	44	0	1	1	0	1	1	23	1	0	1	1	0	0	1	60	1	0	0	0	0	1	2	27930	1	2.8	1	100		0	0	0		0	0	0	0	1	3	2
629	80	m	1	53	65	1	1	1	0	1	1	29.4	1	0	0	1	1	0	1	65	1	0	0	0	0	1	2	21528	0	2.6	1	100		0	0	0		0	0	0	0	1	2	2
628	79	m	2	80	75	0	0	1	0	0	1	25.5	1	0	0	0	1	0	0		1	0	0	0	0	1	2	23616	0	3.1	1	100		0	0	0		0	0	0	0	1	2	2
627	75	m	0	30	25	1	0	0	0	1	1	28.4	1	0	0	0	0	0	1	60	1	0	0	0	1	1	2	35910	1	4	1	196		0	0	0		2	1	0	0	1	1	1
626	71	m	2	71	80	0	1	1	1	0	1	28.4	1	0	1	1	0	0	1	50	1	0	0	0	0	1	2	40068	1	2.6	1	133		0	0	0		0	0	0	0	1	2	2
625	60	m	1	25	35	1	1	1	0	1	1	28.5	1	0	1	0	0	0	1	62	1	0	0	0	0	1	1	27784	1	2.4	0	150		0	0	0		0	0	0	0	1	1	1
624	77	w	2	48	39	0	1	0	0	1	0	23.4	1	0	1	1	0	0	1	70	1	0	0	0	0	1	2					99		0	0	0		0	0	0	0	0	0	1
623	73	w	2	42	54	0	1	1	1	0	0	35.4	1	0	1	1	0	0	1	65	1	0	0	0	0	1	2	25585	1	2.4	0	140		0	0	0		0	0	0	0	0	0	1
622	60	m	2	55	76	1	1	1	1	1	0	32.7	1	0	0	0	0	0	1	61	1	0	0	0	0	1	2	27797	1	2.9	1	204		0	0	0		0	0	0	0	1	3	3
621	72	m	0	26	37	1	1	1	0	1	0	25.1	0	0	1	0	0	0	1	57	1	0	0	0	0	1	2	26600	1	2.5	1	217		0	0	0		0	0	0	0	1	3	3
620	61	w	0	4	10	0	1	1	1	0	0	44.4	0	0	1	1	0	0	1	65	1	0	0	0	0	1	1	35642	1	2.6	1	85		0	0	0		0	0	0	0	3	0	1
619	71	m	1	39	41	1	1	0	0	0	0	27.6	1	0	1	1	0	0	1	55	1	0	0	0	0	1	2	26200	1	2.3	0	120		0	0	0		0	0	0	0	3	0	1
618	75	m	2	76	89	1	1	1	1	0	0		1	0	0	1	1	0	1	55	1	0	0	0	0	1	2	13612	0	1.7	0	105		0	0	0		0	0	0	0	1	3	3
617	63	w	2	27	23	0	0	1	0	1	0	23.7	0	0	0	0	0	0	1	60	1	0	0	0	0	1	2	38106	1	3	1	118		0	0	0		0	0	0	0	3	0	0
616	53	m	0	10	22	1	1	0	1	0	0	24.6	1	0	1	1	0	0	1	60	1	0	0	1	0	1	1	14985	0	1.2	0	78		0	0	0		0	0	2	1	0	0	0
615	62	w	1	9	4	0	0	0	0	1	0	20	1	0	0	0	0	0	1	70	1	0	0	0	0	1	2	21450	0	2.3	0	125		0	0	0		0	0	0	0	3	0	1
614	86	w	0	18	35	0	1	1	1	0	0	23	0	1	1	1	0	0	1	68	1	0	0	0	0	1	2	18100	0	1.9	0	87		0	0	0		0	0	0	0	3	0	1
613	72	w	2	40	54	1	1	1	0	1	1	24.6	1	0	0	1	0	0	1	60	1	0	0	0	0	1	2	17200	0	2.3	0	90		0	0	0		0	0	0	0	1	2	2
612	68	m	2	67	77	0	1	1	1	1	0	29.4	1	0	1	1	0	0	1	60	1	0	0	0	0	1	2	22425	0	2.8	1	110		0	0	0		0	0	0	0	1	3	3
611	74	m	2	75	83	1	1	1	0	0	0	23.8	1	0	1	0	0	0	1	55	1	0	0	0	0	1	2	12600	0	1.5	0	40		0	0	0		0	0	0	0	1	3	2
610	77	w	0	11	18	1	1	1	0	0	0	29.7	1	0	1	1	1	0	1	60	0	0	0	0	0		0							0	0	0		0	0	0	0	1	1	1
609	64	m	2	61	66	1	0	1	0	0	1	27.5	1	0	1	1	0	0	1	50	1	0	0	0	0	1	2	18900	0	1.5	0	80		0	0	0		0	0	0	0	1	3	3
608	36	m	2			1	0	1	0	0	0	25.4	1	0	0	0	0	0	1	60	1	0	0	0	0	1	1	36051	1	3.6	1	260		0	0	0		0	0	0	0	3	0	0
607	77	m	2	78	87	1	0	1	1	0	0	28.5	1	0	1	1	0	0	1	20	1	0	0	0	0		0							0	0	0		0	0	2	1	1	3	2
606	71	w	2	38	41	0	1	1	0	0	0	32	1	0	0	1	0	0	0		1	0	0	0	0	1	2	18020	0	1.3	0	60		0	0	0		0	0	0	0	1	2	2
605	74	m	2	75	88	1	1	1	1	1	0	34.5	1	0	1	1	0	0	1	65	1	0	0	0	0	1	1	14800	0	1.6	0	85		0	0	0		0	0	0	0	1	2	2
604	70	w	2	37	39	0	1	1	0	1	1	22.4	1	0	1	0	1	0	1	70	0	0	0	0	0		0							0	0	0		0	0	0	0	1	3	2
603	59	w	2	23	34	1	1	1	0	1	0	26.3	1	0	1	1	0	0	1		1	0	0	0	0	1	2	32518	1	2.3	0	163		0	0	0		0	0	0	0	3	0	1
602	58	m	1	22	32	1	1	1	0	0	0	25.3	0	0	1	0	0	0	1	63	1	0	0	0	0	1	2	30832	1	2.3	0	119		0	0	0		0	0	0	0	3	0	1
601	62	w	2	26	22	0	0	1	0	1	0	24.5	1	0	0	1	0	0	1	60	1	0	0	0	0	1	2	20320	0	2.1	0	80		0	0	0		0	0	0	0	1	3	3
600	63	m	1	28	29	0	1	1	0	0	0	30.6	0	1	1	1	0	0	1	60	1	0	0	0	0	1	2	25800	1	3.4	1	125		0	0	0		0	0	0	0	3	0	1
599	78	w	2	49	51	0	1	1	0	0	1	23.9	1	0	1	1	1	0	1	57	1	0	0	0	0	1	2	22200	0	2.6	1	60		0	0	0		0	0	0	0	1	3	1
598	68	m	1	35	56	0	1	1	1	0	0	29.8	1	0	1	1	1	0	1	65	1	0	0	0	0	1	2	21004	0	3.7	1	144		0	0	0		0	0	0	0	1	3	2
597	63	m	2	60	62	1	1	0	0	0	0	32.6	1	0	1	0	1	0	1	75	1	0	0	0	0	1	2	31616	1	2.8	1	300		0	0	0		0	0	0	0	3	0	1
596	83	w	2	57	71	1	0	1	1	0	0	37.3	0	1	0	1	1	1	1	60	0	0	0	0	0		0							0	0	0		0	0	0	0	3	0	1
595	61	m	2	56	61	1	0	1	0	0	0	29.1	1	0	1	0	0	0	1	60	1	1	0	0	0	1	2	27700	1	3.7	1	155		1	2	0		0	0	0	0	1	2	3
594	72	m	2	72	81	1	1	1	0	0	0	26.8	0	0	0	1	0	0	1	55	1	0	0	0	0	1	2	24200	0	1.9	0	80		0	0	0		0	0	0	0	1	1	2
593	67	m	2	65	67	0	1	0	1	1	0	39.8	0	0	1	0	0	0	1	60	1	0	0	0	0	1	2	27528	1	2.5	1	175		0	0	0		0	0	0	0	1	2	2
592	67	m	2	65	76	0	1	1	1	1	0	26.4	0	1	0	1	0	1	1	65	1	0	0	0	0	1	2	25596	1	1.2	0	50		0	0	0		0	0	0	0	1	2	1
591	61	m	1	26	36	1	1	1	0	1	0	24.2	0	0	1	0	0	0	1	65	1	0	0	0	0	1	2	38976	1	2.9	1	202		0	0	0		0	0	0	0	1	3	2
590	67	m	0	21	39	0	1	1	1	0	0		1	0	1	0	0	0	1	60	1	0	0	0	0	1	2	21195	0	1.9	0	160		0	0	0		0	0	0	0	3	0	1
589	80	m	2	81	87	0	1	1	1	0	0	29.4	1	0	1	0	0	0	1	65	1	0	0	0	0	1	2	21920	0	3.2	1	150		0	0	0		0	0	0	0	1	3	2
588	65	w	2	30	43	1	1	1	0	0	0	35.5	1	0	0	0	1	0	1	68	1	0	0	0	0	1	2	18270	0	1.8	0	111		0	0	0		0	0	0	0	1	1	1
587	67	m	0	21	30	1	1	1	0	1	0	23.9	0	1	1	0	0	0	1	65	1	0	0	0	0		0							0	0	0		2	1	0	0	1	3	3
586	70	w	2	37	30	0	1	0	0	1	0	27.8	1	0	1	0	0	0	1	65	1	0	0	0	0	1	2							0	0	0		0	0	0	0	1	3	3
585	63	w	2	27	40	1	1	1	0	1	0	21.7	1	0	1	1	1	0	1	60	1	0	0	0	0	1	1	23994	0	2.2	0	85		0	0	0		0	0	0	0	1	2	2
584	77	m	2	78	86	1	1	0	1	0	0	28.1	0	1	1	1	1	0	1	60	0	0	0	0	0		0							0	0	0		0	0	0	0	3	0	1
583	77	w	2	48	50	0	1	1	0	1	0	27.8	0	0	1	1	1	0	1	65	1	0	0	0	0	1	2	18336	0	2.1	0	100		0	0	0		0	0	0	0	3	0	1
582	73	m	2	73	75	0	1	1	0	1	0	27.4	1	0	0	0	0	0	1	60	1	0	0	0	0	1	2	25276	1	3.4	1	150		0	0	0		0	0	0	0	1	2	3
581	58	m	0	13	20	1	1	1	0	0	0	24.9	1	0	0	0	0	0	1	60	0	0	0	0	0		0							0	0	0		0	0	0	0	0	0	1
580	58	m	0	13	36	1	1	1	1	0	1	26.5	1	0	0	1	0	0	1	60	1	0	0	0	0	1	2	24992	0	2.3	0	200		0	0	0		0	0	0	0	1	2	2
579	71	w	1	14	22	1	1	1	0	1	0	25.5	0	0	1	0	1	0	1	65	1	0	0	0	0	1	1	28565	1	2	0	89		0	0	0		0	0	0	0	1	1	3
578	71	w	1	14	15	0	1	1	0	1	1	26.7	1	0	1	0	1	0	1	60	1	0	0	0	0	1	2	17920	0	1.9	0	75		0	0	0		0	0	0	0	1	3	1
577	80	m	0	37	38	0	1	1	0	1	1	24.4	1	0	1	1	0	0	1	48	1	0	0	0	0	1	2	25488	1	2.5	1	190		0	0	0		0	0	0	0	1	3	1
576	72	m	2	72	81	1	1	1	0	0	1	23	1	0	1	0	0	0	1	55	1	0	0	0	0	1	2	20000	0	2	0	80		0	0	0		0	0	0	0	1	2	2
575	71	m	1	39	32	0	0	1	0	1	0	24	1	0	0	1	0	0	1	65	1	0	0	0	0	1	2	35870	1	2.8	1	202		0	0	0		0	0	0	0	1	2	1
574	48	w	1	4	3	0	1	0	0	1	0	31.4	0	0	0	0	0	0	1	60	1	1	0	0	0	1	2	31200	1	2.3	0	178		1	2	0		0	0	0	0	0	0	0
573	78	m	2	79	86	1	1	1	0	0	1	28.7	1	0	1	0	0	0	1	65	1	0	0	0	0	1	2	19206	0	2.9	1	140		0	0	0		0	0	0	0	1	3	3
572	60	w	2	24	35	1	1	1	0	0	1	33.3	1	0	1	1	1	0	1	65	1	0	0	0	0	1	2	10780	0	2	0	59		0	0	0		0	0	0	0	1	2	3
571	85	m	2	85	86	0	1	1	0	0	1	26.6	1	0	1	0	1	0	1	55	1	0	0	0	0	1	2	20295	0	2.7	1	142		0	0	0		0	0	0	0	1	3	1
570	71	m	2	71	80	1	1	1	0	1	0	30.3	1	0	1	0	0	0	1	50	1	0	0	0	0	1	2	17920	0	2.1	0	125		0	0	0		0	0	0	0	1	3	2
569	65	w	2	30	33	1	1	0	0	1	0	26	1	0	1	0	0	0	1	62	1	0	0	0	0	1	2	33319	1	3.8	1	205		0	0	0		0	0	0	0	3	0	1
568	65	w	1	10	16	1	1	1	0	1	0		0	0	1	0	0	0	1	60	1	0	0	0	0	1	2	26163	1	2.8	1	125		0	0	0		0	0	0	0	3	0	1
567	55	m	2	47	52	1	0	1	0	1	0	30.7	1	0	0	0	0	0	1	60	1	0	0	0	0	1	2	30340	1	3.6	1	240		0	0	0		0	0	0	0	3	0	1
566	65	m	1	31	18	0	0	0	0	0	0	24.8	0	0	0	0	0	0	1	65	1	0	0	0	0	1	1	31434	1	3.5	1	309		0	0	0		0	0	0	0	3	0	0
565	66	m	2	64	58	0	0	1	0	0	0	25.1	0	0	0	0	0	0	1	55	1	0	0	0	0	1	2	22806	0	2.3	0	150		0	0	0		0	0	0	0	1	2	1
564	72	m	1	41	53	1	1	1	0	1	0	30.6	1	0	1	0	0	0	1	60	1	0	1	0	0	1	1	34565	1	3.1	1	157		0	0	1	1	0	0	0	0	1	2	1
563	61	m	2	56	69	1	1	1	0	0	1	24.8	1	0	0	0	0	0	0		1	0	1	0	0	1	2	35640	1	3.2	1	182		0	0	1	1	0	0	0	0	1	2	2
562	56	m	2	49	42	0	0	1	0	0	0	27.5	1	0	0	1	0	0	1	60	1	0	0	0	0	1	2	22275	0	2.4	0	155		0	0	0		0	0	0	0	1	3	3
561	76	w	2	46	49	1	1	0	0	1	0	26.9	1	0	1	1	0	0	1	60	1	0	0	0	0	1	2	27100	1	3.6	1	76		0	0	0		0	0	0	0	3	0	1
560	73	m	2	73	82	1	1	1	0	0	0	23.7	1	0	0	0	1	0	1	60	1	0	0	0	0	1	2	24231	0	2.1	0	135		0	0	0		0	0	0	0	1	2	2
559	54	w	1	5	9	1	1	1	0	0	0	20.4	0	0	0	0	0	0	1	65	1	0	1	0	0	1	2	12317	0	1.3	0	122		0	0	1	1	0	0	0	0	3	0	1
558	55	m	1	19	29	1	0	0	1	0	1	25.9	1	0	1	1	0	0	1	59	1	0	0	0	0	1	1	19117	0	2.7	1	125		0	0	0		0	0	0	0	1	3	1
557	72	m	1	41	53	1	1	1	0	0	0	25.8	1	0	0	1	0	0	1	74	1	0	0	0	0	1	2	29526	1	1.8	0	155		0	0	0		0	0	0	0	1	2	2
556	65	w	1	10	11	0	1	1	0	0	0	38.7	0	0	1	0	0	0	1	66	1	0	0	0	0	1	2	35953	1	1.6	0	230		0	0	0		0	0	0	0	1	1	2
555	60	m	0	14	17	1	0	1	0	1	0	21.7	1	0	0	0	0	0	1	60	1	0	1	0	0	1	2	34030	1	2.8	1	175		0	0	1	1	0	0	0	0	3	0	1
554	52	w	0	3	9	1	1	1	1	0	0	42.7	0	0	1	0	0	0	1	60	1	0	0	0	0	1	1							0	0	0		0	0	0	0	0	0	1
553	69	m	2	68	70	0	1	1	0	0	1	30.4	1	0	1	1	1	0	1	50	1	0	0	0	0	1	2	22100	0	2.2	0	120		0	0	0		0	0	0	0	1	2	2
552	55	w	1	6	7	1	0	1	0	1	0	24.7	1	0	0	0	0	0	1	60	1	0	0	0	0	1	1							0	0	0		0	0	0	0	3	0	1
551	56	m	2	49	51	0	1	1	0	1	1	33.7	1	0	1	1	0	0	1	65	0	0	0	0	0		0							0	0	0		0	0	0	0	1	3	2
550	55	m	2	47	60	1	1	1	0	0	0	24.6	1	0	0	0	1	0	1	60	1	0	0	0	0	1	1	39105	1	2.2	0	288		0	0	0		0	0	0	0	1	3	3
549	43	m	2	29	34	1	0	1	0	1	0	26.9	1	0	0	0	1	0	1	55	1	0	0	0	0	1	2					150		0	0	0		0	0	0	0	1	3	3
548	70	m	0	24	19	0	0	1	0	1	0	26.3	0	0	0	0	0	1	1	69	1	0	0	0	0	1	2	35948	1	3.8	1	157		0	0	0		0	0	0	0	1	3	3
547	54	m	0	10	16	1	1	1	0	1	0	26.2	0	1	1	0	0	0	1	60	1	0	0	1	0	1	1	33549	1	3	1	181		0	0	0		0	0	2	1	1	2	2
546	77	w	2	48	50	0	1	1	0	1	1	32.1	1	0	1	0	0	0	1	60	1	1	0	0	0	1	1	19032	0	1.9	0	73		1	2	0		0	0	0	0	1	1	1
545	34	m	2			1	1	1	0	0	0	25.3	0	0	1	1	0	0	1	65	1	0	0	1	0	1	1	35011	1	3	1	141		0	0	0		0	0	2	1	3	0	1
544	67	m	0	21	30	1	1	1	0	0	0	22.8	0	0	1	1	0	0	1	62	1	0	0	0	1	1	1	24180	0	2.5	1	138		0	0	0		2	1	0	0	3	0	1
543	73	m	2	73	82	1	1	1	0	0	1	44.1	1	0	1	1	1	0	1	55	1	0	0	0	0	1	2	29962	1	2.6	1	115		0	0	0		0	0	0	0	1	3	2
542	72	m	0	26	46	0	1	1	1	0	0	31.9	0	1	1	1	0	1	1	60	1	0	0	0	0	1	1	19200	0	1.7	0	125		0	0	0		0	0	0	0	3	0	1
541	61	m	2	56	77	1	1	1	1	1	1	45	1	0	0	1	1	0	1	45	1	0	0	0	0	1	2	15600	0	1.8	0	103		0	0	0		0	0	0	0	1	3	3
540	55	m	1	19	22	1	0	1	0	0	1	25.5	1	0	0	0	0	0	1	58	1	1	0	0	0	1	2	22040	0	2	0	103		1	2	0		0	0	0	0	1	2	2
539	60	m	2	55	46	0	1	0	0	0	0	26.8	1	0	0	0	0	0	1	60	1	0	0	0	0	1	2	31390	1	2.8	1	203		0	0	0		0	0	0	0	1	1	2
538	55	w	2	19	20	0	1	1	0	0	0	22.6	1	0	0	1	0	0	1	70	1	0	0	0	0	1	1	29000	1	2.6	1	111		0	0	0		0	0	0	0	3	0	1
537	78	w	2	49	63	1	1	1	0	0	0	31.1	1	0	1	0	0	0	1	60	1	0	0	0	0	1	2	22862	0	1.8	0	77		0	0	0		0	0	0	0	1	3	3
536	74	m	2	75	78	1	0	1	0	0	0	24.9	1	0	0	1	1	0	1	63	1	0	0	0	0	1	2	17869	0	2.2	0	114		0	0	0		0	0	0	0	3	0	1
535	66	m	2	64	75	1	1	1	0	0	1	29.4	1	0	1	0	0	0			0	0	0	0	0		0															1	3	2
534	64	m	2	61	73	1	1	1	0	0	0	26.2	0	1	0	0	0	0	1	60	1	0	0	0	0	1	2	27800	1	3.3	1	121		0	0	0		0	0	0	0	1	2	2
533	71	w	1	14	15	0	1	1	0	1	0	22.7	1	0	0	0	0	0	1	60	1	0	0	0	0	1	1	28600	1	2	0	110		0	0	0		0	0	0	0	3	0	1
532	82	m	2	83	84	1	1	0	0	1	0	31	1	0	1	1	1	0	1	62	1	0	0	0	0	1	2	16500	0	2	0	89		0	0	0		0	0	0	0	1	2	2
531	43	m	1	10	21	0	1	1	1	0	1	37.5	1	0	1	1	0	0	1	45	1	0	1	0	0	1	2	21306	0	1.7	0	125		0	0	1	1	0	0	0	0	1	3	3
530	62	m	1	27	38	1	1	1	0	0	0	39.5	1	0	0	0	0	0	1	60	1	0	0	0	0	1	2	30186	1	2.9	1	137		0	0	0		0	0	0	0	1	1	1
529	71	m	1	39	52	0	0	1	1	0	1	29.9	1	0	1	1	1	0	1	40	1	1	0	0	0	1	2	14596	0	1.4	0	80		1	2	0		0	0	0	0	1	3	1
528	76	w	2	46	60	1	1	0	1	0	0	31.1	1	0	1	1	1	0	1	70	0	0	0	0	0		0							0	0	0		0	0	0	0	3	0	1
527	73	m	2	73	86	0	0	1	0	0	0	33.3	1	0	0	1	0	0	1	55	1	0	0	0	0	1	2	17400	0	2.7	1	150		0	0	0		0	0	0	0	1	1	2
526	71	m	0	25	36	1	1	1	0	0	1	23.8	1	0	1	1	0	0	1	69	1	0	0	0	0	1	2	17440	0	2	0	166		0	0	0		0	0	0	0	1	2	1
525	55	m	1	19	20	0	1	1	0	1	1	24.8	1	0	1	1	0	0	1	60	1	0	0	0	0	1	2	17515	0	2.4	0	180		0	0	0		0	0	0	0	1	3	1
524	71	m	1	8	18	0	1	1	1	0	1	30.3	1	0	1	1	0	0	1	50	1	1	0	0	0	1	2	17672	0	1.9	0	120		1	2	0		0	0	0	0	1	3	3
523	72	w	0	8	9	0	1	1	0	1	0	24.1	0	1	1	1	0	1	1	75	1	0	0	0	0	1	1	24288	0	2.4	0	93		0	0	0		0	0	0	0	3	0	1
522	72	m	2	72	81	0	1	1	1	1	0	24.5	1	0	1	1	0	0	1	65	1	0	0	0	0	1	2	24120	0	2.7	1	140		0	0	0		0	0	0	0	1	3	3
521	73	m	0	28	28	0	1	1	0	0	0	25.4	1	0	1	0	0	0	1	76	1	0	0	1	0	1	1	27265	1	2.5	1	157		0	0	0		0	0	2	1	1	3	2
520	55	w	0	3	11	1	1	1	1	0	0	34.9	1	0	1	0	0	0	1	65	1	1	0	0	0	1	1	26358	1	2.2	0	93		1	2	0		0	0	0	0	3	0	1
519	60	m	1	25	25	0	1	1	0	0	0	24.7	1	0	1	1	0	0	1	65	1	0	0	0	0	1	2	29700	1	3.3	1	242		0	0	0		0	0	0	0	1	3	3
518	54	m	2	45	30	0	0	0	0	0	0	25.6	0	1	0	0	0	0	1	60	1	0	1	1	0	1	2	18748	0	2.4	0	133		0	0	1	1	0	0	2	1	1	1	2
517	68	m	2	67	84	1	1	1	1	1	0	35.1	1	0	0	1	0	0	1	50	1	0	0	0	0	1	2	17017	0	2.1	0	129		0	0	0		0	0	0	0	1	3	3
516	62	m	0	16	17	0	1	1	0	0	0	34	0	1	1	0	0	0	1	62	1	0	0	0	0	1	1	36557	1	2.2	0	148		0	0	0		0	0	0	0	1	3	2
515	54	m	2	45	59	1	1	1	0	1	1	34.6	1	0	0	1	1	0	0		1	0	0	0	0		0							0	0	1	0	0	0	2	1	1	3	2
514	74	m	2	75	83	1	1	1	0	0	0	32.8	1	0	0	0	1	0	1	60	1	0	0	0	0	1	2	21000	0	1.6	0	125		0	0	0		0	0	0	0	1	1	2
513	56	m	0	12	12	0	1	1	0	1	0	25.9	1	0	0	1	0	0	1	60	1	0	0	0	0	1	2	35200	1	3.9	1	180		0	0	0		0	0	0	0	3	0	1
512	72	m	1	41	53	1	1	1	0	0	0	28.3	1	0	1	0	1	0	1	60	1	1	0	0	0	1	2							1	2	0		0	0	0	0	1	2	2
511	54	w	1	5	6	0	1	1	0	0	0	19.9	1	0	1	0	1	0	1	60	1	0	0	0	0	1	2	26200	1	2.7	1	140		0	0	0		0	0	0	0	0	0	1
510	78	m	1	50	54	1	0	1	0	0	0	28.4	1	0	0	0	1	0	1	55	1	0	0	0	0	1	2	25650	1	2.7	1	100		0	0	0		0	0	0	0	3	0	1
509	57	m	2	50	63	1	1	1	0	1	0	31.7	1	0	0	1	0	0	1	60	1	0	0	0	0	1	2	23976	0	2.5	1	175		0	0	0		0	0	0	0	1	3	3
508	80	w	1	23	41	0	1	1	1	1	0	23.8	1	0	1	1	0	0	1	33	1	0	1	1	0	1	1	27000	1	2.9	1	103		0	0	1	0	0	0	1	1	3	0	1
507	70	m	0	24	27	1	0	1	0	0	0	26.8	0	1	0	1	0	1	1	50	1	0	0	0	0	1	2	42840	1	5.1	1	213		0	0	0		0	0	0	0	1	1	1
506	77	m	2	78	80	1	1	0	0	0	0	28.2	1	1	0	1	0	0	0	0	1	0	0	0	0	1	2	16170	0	2.3	0	100		0	0	0		0	0	0	0	1	2	2
505	68	m	2	67	71	1	0	1	0	0	0	24.7	1	0	0	1	1	0	1	60	1	0	0	0	0	1	2	23220	0	3.2	1	163		0	0	0		0	0	0	0	3	0	1
504	70	m	2	70	63	0	0	1	0	1	0	24.5	1	0	0	1	1	0	1	50	1	0	0	0	0	1	2	22925	0	2.3	0	203		0	0	0		0	0	0	0	1	3	3
503	66	m	2	64	68	1	0	0	1	0	0	25.5	0	0	0	0	0	0	1	70	1	0	0	0	0	1	2					100		0	0	0		0	0	0	0	1	3	3
502	59	w	2	23	25	0	1	1	0	1	0	38.2	1	0	0	1	0	0	1	63	1	0	0	0	0	1	2	20532	0	2.5	1	80		0	0	0		0	0	0	0	0	0	1
501	53	m	0	10	12	1	0	1	0	0	0	28.3	0	0	0	0	0	0	0		1	0	0	0	0	1	1	38646	1	3.4	1	500		0	0	0		0	0	0	0	1	2	1
500	69	m	2	68	62	0	0	1	0	1	0	23.7	0	0	0	0	0	0	0		1	0	0	0	0	1	2	22139	0	2.4	0	166		0	0	0		0	0	0	0	1	2	2
499	52	m	1	16	17	1	1	0	0	0	0	31	1	0	1	1	1	0	1	45	0	0	0	0	0		0							0	0	0		0	0	0	0	1	1	2
498	54	m	0	10	12	1	0	1	0	0	1	28	1	0	0	0	0	0	0		1	0	0	0	0	1	2	30174	1	2.5	1	224		0	0	0		0	0	0	0	1	2	2
497	60	w	2	24	46	1	1	1	1	1	1	32.9	0	0	0	0	1	0	1	60	1	0	0	0	0	1	2	25500	1	3.2	1	50		0	0	0		0	0	0	0	1	2	2
496	74	w	2	43	45	0	1	1	0	1	0	24.4	1	0	1	1	0	0	1	60	1	0	0	0	0	1	2	30800	1	3.7	1	113		0	0	0		0	0	0	0	3	0	1
495	74	w	2	43	37	0	0	1	0	1	0	31.6	0	0	0	0	0	0	1	65	1	0	0	0	0	1	2	20125	0	2.5	1	100		0	0	0		0	0	0	0	1	2	2
494	51	m	2	41	43	0	1	1	0	1	0	25.6	1	0	0	0	0	0	1	60	1	0	0	0	1	1	2	37278	1	3.8	1	185		0	0	0		2	1	0	0	1	3	3
493	73	m	2	73	77	1	0	1	0	1	1	29	1	0	0	1	0	0	1	45	1	0	0	0	0	1	1	24495	0	2.2	0	120		0	0	0		0	0	0	0	1	2	1
492	70	m	2	70	79	1	1	1	0	0	1	33.1	1	0	1	1	0	0	1	55	1	0	0	0	0	1	2	11200	0	1.3	0	85		0	0	0		0	0	0	0	1	3	2
491	56	m	1	20	29	1	1	1	0	1	0	25.6	1	0	0	1	1	0	1	59	1	0	0	0	0	1	2	41300	1	4.7	1	300		0	0	0		0	0	0	0	3	0	1
490	58	m	2	52	45	0	0	1	0	1	0	24	1	0	1	0	0	0	0		1	0	0	0	0	1	2	33089	1	2.6	1	150		0	0	0		0	0	0	0	1	2	3
489	73	w	2	42	44	0	1	1	0	1	0	27	1	0	1	1	0	0	1	65	1	0	0	0	0	1	2	29520	1	2.4	0	100		0	0	0		0	0	0	0	3	0	1
488	80	m	2	81	88	1	1	0	1	0	0	18.8	1	0	0	1	1	0	1	60	1	0	0	0	0	1	1	17848	0	2.1	0	67		0	0	0		0	0	0	0	1	2	3
487	72	m	2	72	87	1	1	1	1	0	0	35.1	1	0	0	1	1	0	1	60	0	0	0	0	0		0							0	0	0		0	0	0	0	1	1	2
486	68	m	2	67	61	1	0	0	0	0	0	30.4	0	0	0	1	1	0	1		1	0	1	0	0	1	1			1.5	0	111		0	0	1	1	0	0	0	0	1	3	2
485	51	m	0	9	10	1	0	1	0	1	0	24.6	1	0	0	0	0	0	1	55	1	0	0	1	0	1	2	24200	0	3.2	1	124		0	0	0		0	0	2	1	1	3	2
484	69	w	1	13	13	0	1	1	0	1	0	24.2	1	0	0	1	0	0	1	62	1	0	0	0	0	1	2	33640	1	4.3	1	117		0	0	0		0	0	0	0	1	3	2
483	84	m	0	43	44	0	1	1	0	1	1	21.5	0	1	0	1	0	0	1	55	1	0	0	0	0	1	2	11340	0	2	0	46		0	0	0		0	0	0	0	1	3	1
482	65	m	1	31	31	0	1	1	0	0	1	25	1	0	1	0	0	0	1	60	1	0	0	0	0	1	2	36000	1	4.3	1	180		0	0	0		0	0	0	0	1	3	1
481	53	w	1	5	6	1	0	1	0	0	0	24.9	1	0	0	1	0	0	1	55	0	0	0	0	0		0							0	0	0		0	0	0	0	1	2	2
480	70	w	0	8	6	0	0	1	0	1	0	20	1	0	0	0	1	0	1	60	1	0	0	0	0	1	2	26220	1	2.1	0	85		0	0	0		0	0	0	0	1	1	1
479	59	w	2	23	19	1	0	0	0	0	0	23.1	1	0	0	1	1	0	1	60	1	0	0	0	0	1	2	22701	0	3.2	1	120		0	0	0		0	0	0	0	1	1	2
478	71	m	2	71	75	1	0	1	0	0	0	24.6	1	0	0	0	0	0	1	61	1	0	0	0	0	1	2	34830	1	3.3	1	166		0	0	0		0	0	0	0	1	1	1
477	75	m	2	76	84	1	1	1	0	1	1	33.6	1	0	0	0	0	0	1	55	1	0	0	0	0	1	2	23760	0	1.5	0	102		0	0	0		0	0	0	0	1	3	3
476	78	w	2	49	51	0	1	1	0	0	0	27.3	1	0	1	1	1	0	1	61	1	0	0	0	0	1	2	20955	0	2.7	1	101		0	0	0		0	0	0	0	1	2	2
475	69	m	1	36	38	1	1	0	0	0	0	26.6	0	1	1	1	0	1	1	60	1	0	0	0	0	1	2	19180	0	2.6	1	150		0	0	0		0	0	0	0	3	0	1
474	72	w	2	40	42	0	1	1	0	0	0	28.7	1	0	0	1	0	0	1	40	1	0	0	0	0	1	2	23736	0	1.7	0	75		0	0	0		0	0	0	0	1	3	3
473	65	w	1	10	16	1	1	1	0	1	1	42.6	1	0	1	1	1	0	0	0	1	0	0	0	0	1	1	25894	1	2.8	1	92		0	0	0		0	0	0	0	1	2	1
472	66	m	2	64	75	1	1	1	0	0	0	28.4	0	0	1	0	1	0	1	66	1	0	0	0	0	1	1	32469	1	4.6	1	225		0	0	0		0	0	0	0	1	3	2
471	62	m	1	27	30	1	0	1	0	0	0	28.9	1	0	0	0	0	0	1	55	1	0	0	1	0	1	1	25200	1	3.1	1	125		0	0	0		0	0	2	1	3	0	1
470	61	m	2	56	58	0	1	1	0	0	0	25.7	1	0	1	1	0	0	1	62	1	0	0	0	0	1	2	26676	1	2.4	0	160		0	0	0		0	0	0	0	1	3	2
469	56	m	2	49	32	0	0	0	0	0	0	24.5	1	0	0	1	0	0	1	65	1	0	0	0	1	1	1	29032	1	3	1	198		0	0	0		2	1	0	0	1	2	3
468	61	m	2	56	69	1	1	1	0	1	0	22	0	0	1	0	0	0	1	60	1	0	0	0	0	1	1	23940	0	2.9	1	125		0	0	0		0	0	0	0	3	0	1
467	69	m	2	68	78	1	1	1	0	0	1	34.5	1	0	1	0	0	0	1	60	1	0	0	0	0	1	1	25300	1	2.6	1	150		0	0	0		0	0	0	0	1	3	1
466	75	w	1	18	18	0	1	1	0	0	0	25.2	1	0	1	0	0	0	1	45	1	1	0	0	0	1	2	25020	1	2.2	0	104		1	2	0		0	0	0	0	1	1	2
465	44	m	2	31	35	1	0	1	0	1	0	26.2	1	0	0	0	0	0	1	70	1	0	0	0	0	1	2	29045	1	2.9	1	225		0	0	0		0	0	0	0	1	3	1
464	54	m	2	45	51	1	0	1	0	0	0	24.6	1	0	0	0	0	0	1	50	1	0	0	0	0	1	2	28210	1	1.6	0	90		0	0	0		0	0	0	0	1	1	2
463	69	m	2	68	85	1	1	1	1	0	0	29.4	0	1	0	0	0	1	1	66	1	0	0	0	0	1	2	32760	1	3	1	161		0	0	0		0	0	0	0	1	3	2
462	80	w	2	52	54	0	1	1	0	0	0	19.6	0	1	1	1	1	1	1	60	1	0	0	0	0	1	2	15400	0	1.4	0	75		0	0	0		0	0	0	0	1	2	2
461	71	m	2	71	86	1	1	1	1	1	1	28.6	0	1	0	1	0	0	1	49	1	0	0	0	0	1	2					141		0	0	0		0	0	0	0	1	3	3
460	73	m	2	73	88	1	1	1	1	0	1	28.3	1	0	1	1	0	0	1	60	1	0	0	0	0	1	1	16393	0	1.8	0	90		0	0	0		0	0	0	0	1	3	2
459	68	m	2	67	77	1	1	1	0	1	0	30	1	0	1	0	1	0	1	55	1	0	0	0	0	1	2	25000	1	2.6	1	100		0	0	0		0	0	0	0	1	3	3
458	59	m	2	53	66	1	1	1	0	0	1	22.3	1	0	1	0	1	0	1	47	1	0	0	0	0	1	2	22700	0	2	0	109		0	0	0		0	0	0	0	1	3	2
457	55	m	2	47	49	0	1	1	0	1	1	32.1	1	0	1	1	0	0	1	60	1	0	1	0	0	1	1	34748	1	4	1	203		0	0	1	1	0	0	0	0	1	1	1
456	61	m	2	56	39	0	0	0	0	0	0	24.2	0	0	0	0	0	0	0		1	0	0	0	0	1	2	37800	1	3.5	1	224		0	0	0		0	0	0	0	1	1	1
455	73	w	1	16	24	1	1	1	0	0	1	29.3	0	1	1	0	0	2	1	55	1	0	0	0	0	1	2	29078	1	3.2	1	91		0	0	0		0	0	0	0	1	3	1
454	62	m	0	16	24	1	1	1	0	1	1	29.4	1	0	0	1	0	0	1	55	1	0	1	0	0	1	1	28912	1	3.6	1	197		0	0	1	1	0	0	0	0	1	3	1
453	72	m	2	72	81	1	1	1	0	0	0	28.6	0	1	1	0	0	1	1	46	1	0	0	0	0	1	2	29568	1	2.9	1	116		0	0	0		0	0	0	0	1	2	2
452	69	m	2	68	70	0	1	1	0	0	0	24.6	0	0	1	0	0	0	1	55	1	0	0	0	0	1	2	27900	1	4.2	1	200		0	0	0		0	0	0	0	1	1	2
451	56	m	1	20	29	1	1	1	0	0	0	28	0	0	1	0	0	0	1	50	1	0	0	0	0	1	2	18258	0	3.3	1	51		0	0	0		0	0	0	0	1	1	1
450	67	m	0	21	23	0	0	0	1	0	0	23.3	1	0	0	1	0	0	1	66	1	0	0	0	0	1	2	31600	1	3.6	1	185		0	0	0		0	0	0	0	3	0	1
449	83	w	2	57	59	0	1	1	0	0	0	26.6	1	0	1	1	0	0	1	70	1	0	0	0	0	1	2	12200	0	1.6	0	96		0	0	0		0	0	0	0	1	3	3
448	66	m	2	64	68	1	0	1	0	0	0	26	1	0	0	0	1	0	1	55	1	0	0	0	0	1	1	30000	1	3.2	1	180		0	0	0		0	0	0	0	0	0	1
447	76	m	2	77	85	1	1	1	0	0	1	25	1	0	1	0	0	0	1	60	1	0	0	0	0	1	2	21463	0	2.1	0	112		0	0	0		0	0	0	0	1	3	2
446	67	m	2	65	67	0	1	1	0	0	1	29.1	0	1	1	1	0	0	1	64	1	1	0	0	0	1	2	26800	1	2.7	1	125		1	2	0		0	0	0	0	1	3	2
445	61	m	2	56	61	1	0	1	0	1	0	25.4	0	0	0	0	1	0	1	60	1	0	0	0	0	1	2	20298	0	3.6	1	128		0	0	0		0	0	0	0	3	0	1
444	67	w	1	12	18	1	1	1	0	0	0	37.5	1	0	1	0	0	0	1	70	1	0	0	0	0	1	2	28350	1	2.1	0	98		0	0	0		0	0	0	0	3	0	1
443	66	w	2	31	33	0	1	1	0	0	0		1	0	0	1	0	0	1	60	1	0	0	0	0	1	2							0	0	0		0	0	0	0	3	0	1
442	63	m	2	60	71	1	1	1	0	0	1	27.8	1	0	1	1	1	0	1	45	1	0	0	0	0	1	2	20340	0	2.6	1	157		0	0	0		0	0	0	0	1	3	2
441	60	m	2	55	76	1	1	1	1	0	1	30.2	1	0	1	1	0	0	1	40	1	0	0	0	0	1	2	17150	0	1.8	0	74		0	0	0		0	0	0	0	1	3	2
440	83	w	2	57	59	0	1	1	0	0	1	34.3	1	0	1	1	1	0	1	55	1	0	0	0	0		0							1	2	0		0	0	0	0	1	3	2
439	54	m	0	10	8	0	0	1	0	1	0	23.5	1	0	0	0	0	0	0		1	0	0	0	1	1	1	37366	1	3.5	1	220		0	0	0		2	1	0	0	1	2	2
438	72	m	2	72	81	1	1	1	0	1	0	22.6	1	0	1	0	1	0	1	65	1	0	0	0	0	1	2	27405	1	1.9	0	170		0	0	0		0	0	0	0	1	3	3
437	81	w	0	14	28	0	1	1	1	0	1	23.7	1	0	1	1	1	0	1	60	1	0	0	0	0	1	1	12000	0	1.5	0	31		0	0	0		0	0	0	0	1	2	1
436	80	w	2	52	55	0	1	0	1	0	1	21.3	1	0	1	1	0	0	1	20	1	0	0	0	0	1	2	11062	0	1.2	0	85		0	0	0		0	0	0	0	1	3	2
435	56	m	0	12	14	1	0	1	0	1	1	28.4	1	0	0	1	0	0	1	60	1	0	0	0	0	1	2	32595	1	4.8	1	210		0	0	0		0	0	0	0	1	2	2
434	79	w	1	22	22	0	1	1	0	1	0	30.9	0	1	1	0	0	0	1	65	1	0	0	0	0	1	2	16377	0	1.9	0	100		0	0	0		0	0	0	0	1	1	1
433	70	m	0	24	34	1	1	1	0	0	0	29	1	0	0	1	0	0	1	45	1	0	0	1	0	1	1	14400	0	1.7	0	98		0	0	0		0	0	2	1	1	3	3
432	57	m	2	50	34	0	0	0	0	0	0	25.7	1	0	0	1	0	0	1	55	1	0	0	0	0	1	2	29000	1	2.6	1	184		0	0	0		0	0	0	0	1	3	3
431	78	w	2	49	51	0	1	1	0	1	0	18.9	1	0	1	1	0	0	1	55	0	0	0	0	0		0							0	0	0		0	0	0	0	1	1	1
430	76	w	1	19	19	0	1	1	0	0	1	40.3	1	0	0	1	1	0	1	65	1	0	0	0	0	1	2	24255	0	2.5	1	110		0	0	0		0	0	0	0	1	3	1
429	77	m	1	49	60	1	1	1	0	1	1	26.1	1	0	1	0	0	0	1	70	1	0	0	0	0	1	2	20900	0	2.4	0	120		0	0	0		0	0	0	0	1	3	1
428	62	m	2	58	63	1	0	1	0	0	1	29.7	1	0	1	1	0	0	1	60	1	0	0	0	0	1	2	16820	0	2	0	215		0	0	0		0	0	0	0	1	3	2
427	56	m	0	12	18	1	1	1	0	0	1	25.5	1	0	0	1	0	0	1	55	1	0	0	0	0		0							0	0	0		2	1	0	0	1	2	1
426	59	m	2	53	58	1	0	1	0	1	1	34	1	0	1	1	0	0	1	60	1	0	0	0	0	1	2	24928	0	3.4	1	121		0	0	0		0	0	0	0	1	2	2
425	58	m	2	52	57	1	0	1	0	0	0	24.6	1	0	0	0	0	0	1	60	1	0	0	0	0	1	2	26300	1	2.6	1	148		0	0	0		0	0	0	0	3	0	1
424	67	w	2	33	35	0	1	1	0	1	0		0	0	0	0	0	0	1	60	1	0	0	0	0	1	2	25704	1	1.5	0	90		0	0	0		0	0	0	0	1	3	2
423	49	w	2	14	11	0	0	1	0	1	0	22.9	1	0	1	0	0	0	1	70	1	0	1	0	0	1	2	24090	0	3.7	1	125		0	0	1	0	0	0	0	0	0	0	1
422	80	m	2	81	88	1	1	1	0	0	1	27.6	1	0	1	1	1	0	0		0	0	0	0	0		0							0	0	0		0	0	0	0	1	3	1
421	69	w	2	36	39	1	1	0	0	1	0	30.4	1	0	0	1	0	0	1	63	1	0	0	0	0	1	2	30785	1	2.4	0	180		0	0	0		0	0	0	0	3	0	1
420	74	m	1	44	74	1	1	1	1	1	1	25	1	0	0	1	1	0	1	77	1	0	0	0	0	1	2	18200	0	2.5	1	149		0	0	0		0	0	0	0	1	2	2
419	41	w	1	2	4	1	1	1	0	1	1	31.2	1	0	1	1	0	0	1	60	1	0	0	0	0	1	1	26000	1	3.6	1	120		0	0	0		0	0	0	0	1	2	1
418	67	m	0	21	22	1	1	0	0	0	0	24.8	0	1	1	1	0	0	1	50	1	0	0	0	0	1	2	17654	0	2	0	120		0	0	0		0	0	0	0	1	1	1
417	63	m	0	17	14	1	0	0	0	0	0	22.2	0	1	1	0	0	0	1	50	1	0	0	0	0		0							0	0	0		2	1	0	0	1	3	1
416	63	m	2	60	51	0	1	0	0	0	0	31.2	1	0	1	0	0	0	1	60	1	0	0	0	0		0							0	0	0		0	0	2	1	3	0	1
415	65	w	1	10	11	0	1	1	0	1	1	28.3	1	0	0	1	0	0	1	60	1	0	0	0	0	1	1	21472	0	2.5	1	94		0	0	0		0	0	0	0	1	1	1
414	52	w	1	5	5	0	1	1	0	1	0	23.3	0	0	0	1	0	0	1	64	1	0	0	0	0	1	2	18760	0	2	0	125		0	0	0		0	0	0	0	3	0	1
413	80	w	0	13	20	1	1	1	0	0	0	22.1	0	1	1	0	0	0	1	77	1	1	0	0	0	1	1	21402	0	2.1	0	75		1	2	0		0	0	0	0	1	3	2
412	59	m	2	53	66	1	1	1	0	1	0	30.1	1	0	1	0	1	0	1	72	1	0	0	0	0	1	1	19425	0	1.5	0	80		0	0	0		0	0	0	0	1	3	2
411	71	m	1	39	32	0	0	1	0	1	1	30.8	1	0	1	1	0	0	1	30	1	0	0	0	0	1	2	13095	0	1.8	0	80		0	0	0		0	0	0	0	1	3	2
410	78	m	2	79	86	0	1	1	1	0	0	29.1	1	0	1	1	0	0	1	62	1	0	0	0	0	1	2	22454	0	1.9	0	102		0	0	0		0	0	0	0	1	3	2
409	71	m	2	71	73	1	1	0	0	0	0	29.1	1	0	1	0	0	0	1	60	1	0	0	0	0	1	2	20800	0	1.7	0	95		0	0	0		0	0	0	0	1	3	2
408	74	w	2	43	56	0	1	1	1	1	0	31.5	1	0	1	1	1	0	1	55	1	0	0	0	0	1	2	20250	0	1.9	0	65		0	0	0		0	0	0	0	1	3	3
407	71	m	2	71	65	0	0	1	0	0	0	25.7	1	0	0	0	0	0	1	65	1	0	0	0	0	1	2	20944	0	2.8	1	166		0	0	0		0	0	0	0	1	2	3
406	50	m	2	39	44	1	0	1	0	1	0	33.3	1	0	0	1	0	0	1	65	1	0	0	0	0	1	2	29820	1	2.8	1	189		0	0	0		0	0	0	0	1	1	2
405	80	m	2	81	82	0	1	1	0	1	1	31.5	0	1	1	0	1	0	1	55	1	0	0	0	0	1	2	31020	1	5.1	1	117		0	0	0		0	0	0	0	1	3	1
404	62	m	2	58	63	1	0	1	0	1	0	26.2	0	0	0	0	0	0	1	60	0	0	0	0	0		0							0	0	0		0	0	0	0	1	2	2
403	64	m	0	18	45	1	1	1	1	0	0	37.7	0	1	1	1	0	0	1	60	1	0	0	0	0	1	2	20418	0	2.7	1	60		0	0	0		0	0	0	0	1	1	2
402	81	w	2	54	56	0	1	1	0	0	0	30.6	1	0	0	1	1	0	1	75	0	0	0	0	0		0							0	0	0		0	0	0	0	1	3	3
401	66	m	2	64	66	0	1	1	0	0	0	23	1	0	0	1	0	0	1	65	1	0	0	0	0	1	2	23500	0	2	0	100		0	0	0		0	0	0	0	1	2	2
400	57	m	0	12	19	1	1	1	0	0	0	35.1	1	0	1	1	0	0	1	55	1	0	0	0	0	1	1	24640	0	2.8	1	160		0	0	0		0	0	0	0	1	1	1
399	69	m	1	36	37	0	1	1	0	0	0	22.3	1	0	1	0	0	0	1	65	1	0	0	0	0	1	2	43380	1	3.2	1	197		0	0	0		0	0	0	0	3	0	1
398	62	m	0	16	42	1	1	1	1	1	0	39.5	1	0	1	1	0	0	1	65	1	0	0	0	0	1	1	23028	0	2	0	130		0	0	0		0	0	0	0	3	0	1
397	70	w	2	37	39	0	1	1	0	1	0	21.4	1	0	0	1	1	0	1	60	1	0	0	0	0	1	2	32850	1	2.4	0	80		0	0	0		0	0	0	0	1	1	2
396	61	m	2	56	50	0	0	0	1	1	0	27.5	1	0	0	1	0	0	1	50	1	0	0	0	0	1	2	26825	1	2.2	0	74		0	0	0		0	0	0	0	1	3	2
395	56	m	2	49	42	0	0	1	0	1	0	24.2	1	0	0	0	0	0	1	45	1	0	0	0	1	1	2	37400	1	3.5	1	196		0	0	0		2	1	0	0	3	0	1
394	67	m	2	65	67	0	1	1	0	0	1	32.8	0	1	0	1	0	0	1	60	1	0	0	0	0	1	2	22195	0	3.6	1	163		0	0	0		0	0	0	0	1	2	2
393	62	m	0	16	13	0	0	1	0	0	0	24.6	0	0	0	0	0	0	1	60	1	0	0	0	0	1	2	22240	0	2.4	0	175		0	0	0		0	0	0	0	1	1	2
392	79	m	2	80	91	1	1	1	1	0	1	20.9	0	1	0	1	1	1	1	24	0	0	0	0	0		0							0	0	0		0	0	0	0	1	3	3
391	72	m	2	72	81	1	1	1	0	0	1	40.3	1	0	0	1	0	0	1	65	1	0	0	0	0	1	2	20979	0	2.1	0	110		0	0	0		0	0	0	0	3	0	1	Generalisierte Koronaratherosklerose ohne signifikante Stenosen
390	80	w	2	52	65	1	1	1	0	1	1	18	0	1	1	1	0	0	1	60	1	0	0	0	0	1	1	15000	0	1.7	0	75		0	0	0		0	0	0	0	1	2	2
389	55	m	2	47	49	0	1	1	0	0	0	30.9	1	0	1	0	1	0	1	64	1	0	0	0	1	1	1	26368	1	3	1	207		0	0	0		2	1	0	0	1	1	2
388	79	m	2	80	87	1	1	1	0	0	0	25.2	1	0	1	1	1	0	1	49	1	0	0	0	0	1	2	16544	0	1.5	0	106		0	0	0		0	0	0	0	3	0	1
387	51	w	2	15	17	0	1	1	0	1	0	28.9	1	0	0	0	0	0	1	60	1	0	0	0	0	1	2							0	0	0		0	0	0	0	1	1	2
386	79	w	2	21	53	0	1	1	0	1	0	22.5	1	0	1	1	1	0	1	65	1	0	0	0	0	1	2	20000	0	1.7	0	40		0	0	0		0	0	0	0	1	3	3
385	61	m	0	15	12	0	0	1	0	1	0	23.6	1	0	0	1	0	0	1	60	1	0	0	0	0	1	2	42535	1	4	1	210		0	0	0		0	0	0	0	1	2	2
384	71	m	0	25	36	1	1	1	0	1	0	28.4	0	1	1	1	0	1	1	35	0	0	0	0	0		0							0	0	0		0	0	0	0	1	3	3
383	55	m	1	19	20	0	1	1	0	0	0	38.4	1	0	1	0	1	0	1	60	1	0	0	0	0	1	2	23716	0	2.2	0	90		0	0	0		0	0	0	0	3	0	1
382	73	m	0	28	28	0	1	1	0	1	1	24.7	1	0	1	0	0	0	1	60	1	0	0	0	0	1	2	31820	1	4.1	1	125		0	0	0		0	0	0	0	1	3	3
381	83	w	2	57	61	0	0	1	1	0	0	30.8	1	0	0	1	1	0	1	65	1	0	0	0	0	1	1					75		0	0	0		0	0	0	0	3	0	1
380	67	m	2	65	67	0	1	1	0	1	0	25.3	1	0	1	1	0	0	1	65	1	0	0	0	0	1	1	31160	1	3.8	1	160		0	0	0		0	0	0	0	1	2	1
379	58	m	2	52	65	1	1	1	0	1	1	26.5	1	0	1	1	1	0	1	60	1	0	0	0	0	1	1	35052	1	3.8	1	300		0	0	0		0	0	0	0	1	1	2
378	68	m	2	67	68	0	1	1	0	0	0	25.8	1	0	0	1	0	0	1	60	1	0	0	0	0	1	2	31710	1	3.9	1	180		0	0	0		0	0	0	0	1	3	2
377	50	m	2	39	33	0	0	1	0	0	0	24.2	0	0	0	0	0	0	1	55	1	1	0	0	0	1	2	35376	1	3.3	1	175		1	1	0		0	0	0	0	3	0	1
376	60	m	2	55	76	1	1	1	1	0	0	33.5	1	0	0	1	0	0	1	60	1	0	0	0	0	1	2	26710	1	2.1	0	138		0	0	0		0	0	0	0	1	3	3
375	77	m	2	78	79	0	1	1	0	0	1	33.4	1	0	0	1	1	0	1	67	1	0	0	0	0	1	2	36852	1	3.3	1	280		0	0	0		0	0	0	0	1	1	2
374	67	w	0	6	10	1	1	1	0	0	0	28.8	0	1	1	1	0	0	1	45	1	0	0	0	0		0							0	0	0		0	0	1	1	3	0	1
373	45	w	2	11	18	1	1	1	0	0	1	30.9	1	0	1	1	0	0	1	55	1	0	0	0	0	1	2	18135	0	1.9	0	100		0	0	0		0	0	0	0	1	2	2
372	54	m	1	18	27	1	1	1	0	0	0	30.1	1	0	1	0	0	1	1	50	1	0	0	1	0	1	1	32500	1	2.8	1	185		0	0	0		0	0	2	1	3	0	1
371	74	m	2	75	69	0	0	1	0	1	1	27.4	1	0	0	0	0	0	1	60	1	0	0	0	0	1	2	28860	1	2.5	1	117		0	0	0		0	0	0	0	1	1	2
370	62	m	0	16	9	0	0	0	0	0	0	24.4	1	0	0	1	0	0	1	43	1	0	0	0	0	1	1	37848	1	4.2	1	251		0	0	0		0	0	0	0	3	0	1
369	75	w	2	45	57	0	1	1	1	0	0	29.7	0	1	1	1	0	1	0		1	0	0	0	0	1	2	24150	0	2	0	100		0	0	0		0	0	0	0	3	0	1
368	64	m	1	30	40	1	1	1	0	0	0	30.5	0	1	0	1	0	0	1	60	1	0	0	0	0	1	2	16810	0	1.7	0	200		0	0	0		0	0	0	0	3	0	1
367	52	m	1	16	17	0	1	1	0	0	1	31.5	1	0	1	1	0	0	1	65	1	0	0	0	0	1	1	31464	1	3.5	1	220		0	0	0		0	0	0	0	1	1	1
366	64	m	2	61	64	1	0	1	0	0	0	21.3	1	0	0	0	0	0	1	65	1	0	0	0	0	1	1	21033	0	2.2	0	75		0	0	0		0	0	0	0	3	0	1
365	67	m	2	65	76	1	1	0	1	0	1	25.7	0	0	0	1	0	0	1	40	1	0	0	0	0	1	2					75		0	0	0		0	0	0	0	1	3	2
364	69	m	2	68	62	0	0	1	0	0	1	27.3	1	0	0	0	0	0	1	60	1	0	0	0	0	1	2	26280	1	2.6	1	140		0	0	0		0	0	0	0	1	1	1
363	68	m	0	22	40	0	1	1	1	0	0	30.7	1	0	1	1	0	0	1	50	1	0	0	0	0	1	2	32333	1	2.4	0	91		0	0	0		0	0	0	0	1	2	1
362	69	m	2	68	78	1	1	1	0	0	0	25.7	1	0	1	1	0	0	1	60	1	0	0	0	0	1	2	27072	1	2.5	1	126		0	0	0		0	0	0	0	1	2	3
361	71	w	2	38	44	1	0	1	0	0	0	23.9	1	0	0	1	0	0	1	63	1	0	0	0	0	1	2	20305	0	1.9	0	84		0	0	0		0	0	0	0	3	0	1
360	56	m	1	20	23	1	0	1	0	1	1	22.5	1	0	0	1	0	0	1	46	1	0	0	0	0		0							0	0	1	0	0	0	0	0	1	2	1
359	74	m	2	75	83	0	1	1	1	1	1	23.8	1	0	1	1	0	0	1	60	1	0	0	0	0	1	2	21255	0	2.9	1	100		0	0	0		0	0	0	0	1	3	2
358	76	m	2	77	90	1	1	1	1	0	0	24	1	0	1	0	0	0	1	47	1	0	0	1	0	1	2	27324	1	2.4	0	80		0	0	0		0	0	2	1	1	3	2
357	65	w	1	10	16	1	1	1	0	1	1	32.1	0	1	0	1	0	0	1	64	1	0	0	0	0	1	1	25575	1	3	1	100		0	0	0		0	0	0	0	3	0	1
356	79	m	2	80	81	0	1	1	0	0	0	24.7	1	0	1	0	0	0	1	60	1	1	0	0	0	1	2	27170	1	2.9	1	123		1	1	0		0	0	0	0	1	2	1
355	61	w	1	8	9	0	1	1	0	1	1	27.6	1	0	0	1	0	0	1	60	1	0	0	0	0	1	2	28842	1	2.3	0	160		0	0	0		0	0	0	0	1	1	1
354	55	m	1	19	20	0	1	1	0	1	0	32.4	1	0	0	1	0	0	1	56	1	0	0	0	0	1	2	27889	1	2.4	0	85		0	0	0		0	0	0	0	3	0	1
353	81	m	2	82	88	1	1	1	0	0	1	29.7	1	0	1	1	1	0	1	50	1	0	0	0	0	1	1	15704	0	1.2	0	66		0	0	0		0	0	0	0	1	3	2
352	61	m	1	26	36	1	1	1	0	0	1	27.3	1	0	1	1	0	0	1	65	1	0	0	0	0	1	2	30888	1	2.5	1	151		0	0	0		0	0	0	0	1	3	2
351	62	w	0	5	6	1	0	1	0	1	1	27.9	1	0	0	0	0	0	1	46	0	0	0	0	0		0							0	0	0		0	0	0	0	1	1	1
350	63	m	0	17	25	1	1	1	0	0	0	30.5	1	0	1	1	0	0	1	60	1	0	0	0	0	1	2	30550	1	2.6	1	84		0	0	0		0	0	0	0	1	2	2
349	59	m	2	53	55	0	1	1	0	0	0	27.8	1	0	1	1	1	0	1	50	1	0	0	0	0	1	2	21480	0	1.9	0	108		0	0	0		0	0	0	0	1	1	2
348	70	m	2	70	62	0	1	0	0	0	0	27.2	0	0	0	1	0	0	1	65	0	0	0	0	0		0							0	0	0		0	0	0	0	1	1	1
347	69	m	2	68	78	1	1	1	0	0	0	27.7	1	0	1	1	0	0	1	62	1	0	0	0	0	1	2	37440	1	3.7	1	150		0	0	0		0	0	0	0	1	1	2
346	48	m	2	36	41	1	0	1	0	1	0	24.1	1	0	0	1	0	0	1	60	1	0	0	0	0	1	2	34000	1	3	1	223		0	0	0		0	0	0	0	1	1	2
345	72	w	2	40	53	0	1	1	1	0	0	22.1	1	0	1	0	0	0	1	60	1	0	0	0	0	1	2	32940	1	3.1	1	80		0	0	0		0	0	0	0	1	3	1
344	62	m	0	16	17	0	1	1	0	1	0	25.7	1	0	0	1	0	0	1	65	1	0	1	0	1	1	2	33096	1	3.5	1	150		0	0	1	0	2	1	0	0	1	3	2
343	72	m	2	72	81	1	1	1	0	0	0	25.1	1	0	0	0	1	0	1	55	1	0	0	0	0	1	2	13300	0	1.9	0	50		0	0	0		0	0	0	0	1	3	2
342	54	w	0	3	2	0	0	1	0	0	0	23	0	0	0	0	0	0	1	70	1	0	0	0	1	1	2	28860	1	4.4	1	150		0	0	0		2	1	0	0	0	0	0
341	71	m	0	25	36	1	1	1	0	0	0	36.2	0	0	1	0	0	0	1	60	1	0	0	0	0	1	2	22080	0	2.2	0	175		0	0	0		0	0	0	0	3	0	1
340	70	w	0	8	8	0	1	1	0	1	0	30.1	1	0	1	1	0	0	1	65	1	0	0	0	0	1	2	30912	1	3.3	1	140		0	0	0		0	0	0	0	3	0	1
339	58	w	0	4	6	1	1	1	0	1	0	31.6	1	0	0	0	0	0	1	65	1	0	0	0	0	1	2	34020	1	2.1	0	75		0	0	0		0	0	0	0	3	0	1
338	59	m	1	23	18	0	0	1	0	0	0	29	0	0	0	0	1	0	0		1	0	0	0	0	1	1	28000	1	3.6	1	250		0	0	0		0	0	0	0	3	0	1
337	62	w	2	26	31	1	0	1	0	1	0	29	1	0	0	1	0	0	1	65	1	0	0	0	0	1	2	35321	1	3.6	1	146		0	0	0		0	0	0	0	3	0	1
336	67	w	0	6	8	1	0	1	0	1	1	24	1	0	0	1	0	0	1	50	1	0	0	0	0	1	2	22750	0	3.3	1	102		0	0	0		0	0	0	0	1	3	2
335	79	m	1	52	63	1	1	1	0	0	1	25.3	1	0	1	0	0	0	1	60	1	0	0	0	0	1	2	27360	1	3.3	1	157		0	0	0		0	0	0	0	1	1	1
334	47	m	2	35	59	1	1	1	1	0	0	21.6	1	0	1	0	1	0	0		1	0	0	0	0	1	2	15423	0	2.3	0	48		0	0	0		0	0	0	0	1	3	3
333	56	m	2	49	51	0	1	1	0	0	0	31.7	1	0	0	1	0	0	1	60	1	0	0	0	0	1	2	40000	1	2.6	1	175		0	0	0		0	0	0	0	1	1	2
332	70	w	2	37	50	0	1	1	1	1	0	29.8	1	0	1	1	0	0	1	60	1	0	0	0	0	1	1	31465	1	2.4	0	80		0	0	0		0	0	0	0	1	1	3
331	76	m	0	32	43	1	1	1	0	0	1	27.2	0	1	1	1	0	1	1	35	1	0	0	0	0	1	2	18796	0	2	0	102		0	0	0		0	0	0	0	1	3	2
330	72	m	0	26	58	1	1	1	1	0	1	26.4	1	0	1	0	0	0	1	66	1	1	0	0	0	1	2	31950	1	3.1	1	100		1	2	0		0	0	0	0	1	1	1
329	66	m	0	20	29	1	1	1	0	1	1	35.8	1	0	1	1	0	0	1	65	1	0	0	0	0	1	1	23450	0	2.4	0	253		0	0	0		0	0	0	0	1	3	3
328	74	w	0	9	10	0	1	1	0	0	1	37.1	1	0	1	1	0	0	1	55	1	1	1	0	0	1	1	17480	0	2.7	1	85		1	2	1	0	0	0	0	0	1	3	2
327	79	m	2	80	81	0	1	1	0	0	1	30.9	0	1	1	1	0	0	1	35	1	0	0	0	0	1	2	15621	0	1	0	130		0	0	0		0	0	0	0	1	2	2
326	80	m	2	81	82	0	1	1	0	0	0	19.6	1	1	1	1	0	0	1	15	1	0	0	0	0		0							0	0	0		0	0	2	1	1	2	3
325	73	m	0	28	48	0	1	1	1	0	0	32	1	0	1	0	0	0	1	30	1	1	0	0	0	1	1	24675	0	3.6	1	128		1	2	0		0	0	0	0	3	0	1
324	74	w	0	9	20	0	1	1	1	0	0	31.2	1	0	1	1	0	0	1	60	1	0	0	0	0	1	2	26325	1	1.4	0	83		0	0	0		0	0	0	0	1	3	3
323	70	m	1	38	50	1	1	1	0	0	0	36.5	1	0	0	1	0	0	1	60	1	1	0	0	0	1	1	21850	0	2.3	0	185		1	2	0		0	0	0	0	3	0	1
322	63	m	2	60	61	0	1	1	0	0	1	27.6	1	0	1	1	0	0	1	35	1	0	0	0	0	1	2	14400	0	2	0	146		0	0	0		0	0	0	0	1	2	1
321	63	w	1	9	14	1	1	1	0	1	0	26.4	1	0	0	1	0	0	1	60	1	0	0	0	1	1	2	32266	1	2.8	1	105		0	0	0		2	1	0	0	0	0	1
320	57	m	1	21	24	1	0	1	0	1	0	28.1	1	0	0	1	0	0	1	60	1	0	0	0	0		0							0	0	0		2	1	0	0	1	1	1
319	69	w	1	13	26	0	1	1	1	0	0	45.7	1	0	1	1	0	0	1	60	1	0	0	0	0		0							1	2	0		0	0	0	0	3	0	1
318	64	w	1	10	11	1	0	1	0	1	0	24.7	1	0	0	0	1	0	0		1	0	0	0	0	1	1	26800	1	2.9	1	100		0	0	0		0	0	0	0	0	0	1
317	69	m	2	68	70	0	1	1	0	1	0	28.7	1	0	1	0	0	0	1	75	1	0	1	0	0	1	2	21000	0	4.3	1	75		0	0	1	1	0	0	0	0	1	2	2
316	75	m	1	46	57	1	1	1	0	0	0	28.8	1	0	1	0	0	0	1	60	1	0	0	0	0	1	2	39160	1	5.1	1	180		0	0	0		0	0	0	0	1	2	2
315	81	m	1	55	55	0	1	1	0	0	0	26.6	1	1	1	1	1	0	1	60	1	0	0	0	0	1	2	15840	0	2.2	0	125		0	0	0		0	0	0	0	1	2	2
314	79	w	0	13	13	0	1	1	0	1	1	22.7	1	0	1	0	0	0	1	55	1	0	0	0	0	1	2	17876	0	2.5	1	85		0	0	0		0	0	0	0	1	3	1
313	70	m	0	24	34	1	1	1	0	0	1	32.5	1	0	0	0	0	0	1	65	1	0	0	0	1	1	1	21507	0	2.2	0	156		0	0	0		2	1	0	0	1	2	2
312	83	m	0	42	43	0	1	1	0	0	0	26.7	1	0	1	0	0	0	1	58	1	0	0	0	0	1	2	26384	1	2.2	0	137		0	0	0		0	0	0	0	1	2	1
311	58	m	2	52	74	1	1	1	1	0	1	34.9	1	0	0	1	0	0	1	60	1	0	0	0	0	1	2	28990	1	2.2	0	163		0	0	0		0	0	0	0	1	3	3
310	75	w	1	18	18	0	1	1	0	0	0	38.6	0	0	0	1	0	0	1	55	0	0	0	0	0		0							0	0	0		0	0	0	0	1	1	1
309	59	m	0	14	14	0	1	1	0	1	0	36.1	1	0	0	1	0	0	1	50	1	0	0	0	0	1	1	31680	1	4.4	1	160		0	0	0		0	0	0	0	3	0	1
308	62	m	2	58	60	0	1	1	0	0	1	29.8	1	0	0	1	0	0	1	61	1	0	0	0	0	1	2	23560	0	2	0	250		0	0	0		0	0	0	0	1	2	2
307	62	m	2	58	78	1	1	1	1	1	1	35.5	1	0	1	1	1	0	1	65	0	0	0	0	0		0							0	0	0		0	0	0	0	1	1	1
306	73	m	0	28	28	0	1	1	0	0	0	31.2	1	0	1	1	0	0	1	55	1	0	0	0	0		0							0	0	0		2	1	0	0	1	1	2
305	67	m	0	21	23	0	1	1	0	0	0	26.8	1	0	0	0	0	0	1	71	1	0	0	0	0	1	2	28055	1	2.3	0	180		0	0	0		0	0	0	0	1	2	3
304	57	w	0	3	12	1	1	1	1	1	0	31.6	1	0	1	0	0	0	1	52	1	0	0	0	0		0							1	1	0		0	0	0	0	3	0	1
303	69	w	1	13	20	1	1	1	0	0	0	28	1	0	1	1	0	0	1	68	1	0	0	0	0	1	1	17646	0	2.1	0	51		0	0	0		0	0	0	0	1	1	1
302	69	m	2	68	85	1	1	1	1	1	0	34.4	1	0	1	0	0	0	1	64	1	0	0	0	0	1	2	33840	1	3.9	1	125		0	0	0		0	0	0	0	1	3	2
301	86	w	2	62	63	0	1	1	0	1	1	23.7	1	1	1	1	1	0	1	64	1	0	0	0	0	1	2	21952	0	2.1	0	74		0	0	0		0	0	0	0	1	2	1
300	79	w	2	51	64	1	1	1	0	0	0	30.5	1	0	0	1	1	0	1	70	1	0	0	0	0		0							0	0	0		0	0	2	1	1	3	2
299	72	m	2	72	73	0	1	1	0	1	1	27.8	1	0	1	1	0	0	1	60	1	0	0	0	0	1	2					175		0	0	0		0	0	0	0	1	3	3
298	69	w	0	7	12	1	1	1	0	0	0	22.4	0	0	0	1	0	0	1	60	1	0	0	0	0	1	2	23688	0	2.9	1	90		0	0	0		0	0	0	0	3	0	1
297	72	m	2	72	81	1	1	1	0	0	1	29.6	1	0	1	1	0	0	1	68	1	0	0	0	0	1	2	11186	0	1.9	0	110		0	0	0		0	0	0	0	1	3	2
296	92	m	0			1	1	1	0	0	0	24.6	1	0	1	1	1	0	1	55	1	0	0	0	0	1	2							0	0	0		0	0	0	0	3	0	0
295	78	m	2	79	91	1	1	1	1	0	0	31	1	0	1	1	0	0	1	55	1	0	0	0	0	1	2	33417	1	2.1	0	116		0	0	0		0	0	0	0	1	2	2
294	58	m	2	52	57	1	0	1	0	0	0	21.7	1	0	0	1	0	0	1	50	1	0	0	0	0	1	2	25400	1	2.1	0	105		0	0	0		0	0	0	0	1	3	3
293	82	m	2	83	84	0	1	1	0	1	1	28.6	1	0	0	1	0	0	1	55	0	0	0	0	0		0							0	0	0		0	0	0	0	1	3	2
292	80	m	1	53	73	0	1	1	1	1	1	27.7	1	0	1	1	1	0	1	15	0	0	0	0	0		0							0	0	0		0	0	0	0	1	3	2
291	68	w	0	7	5	0	1	0	0	1	0		1	0	0	1	0	0	1	65	1	0	0	0	0	1	2	27784	1	2.6	1	109		0	0	0		0	0	0	0	3	0	1
290	71	w	2	38	51	0	1	1	1	1	0	32.9	1	0	1	1	1	0	1	55	1	0	0	0	0	1	2	20400	0	2.8	1	118		0	0	0		0	0	0	0	1	3	1
289	70	m	0	24	19	0	1	0	0	0	0	26.8	1	0	0	1	0	0	1	50	1	0	0	0	0	1	2	22504	0	2.1	0	165		0	0	0		0	0	0	0	1	2	1
288	69	m	2	68	78	0	1	1	1	0	0	27	1	0	1	1	0	0	1	60	1	0	0	0	0	1	2	29000	1	2.5	1	137		0	0	0		0	0	0	0	1	1	1
287	62	w	0	5	8	0	0	1	1	0	0	36.7	1	1	0	0	0	0	1	55	0	0	0	0	0		0							0	0	0		0	0	0	0	1	1	1
286	69	m	1	36	48	1	1	1	0	0	1	35.8	1	0	1	1	0	0	1	60	1	0	0	0	0	1	1	29008	1	2.2	0	125		0	0	0		0	0	0	0	1	3	3
285	70	m	1	38	38	0	1	1	0	1	1	25.3	1	0	1	0	1	0	1	55	1	0	0	0	0	1	2	23900	0	2.6	1	120		0	0	0		0	0	0	0	1	1	1
284	70	w	1	14	21	1	1	1	0	1	1	27.7	1	0	0	0	0	0	1	60	1	0	0	0	0	1	1	16997	0	1.9	0	85		0	0	0		0	0	0	0	1	3	1
283	71	m	0	25	45	0	1	1	1	0	1	28	1	0	1	1	0	0	1	59	1	1	0	0	0	1	2	20352	0	1.9	0	160		1	2	0		0	0	0	0	1	3	3
282	75	w	2	45	58	1	1	1	0	0	0	28	1	0	1	1	1	0	1	60	1	0	0	0	0	1	2	22968	0	2.8	1	80		0	0	0		0	0	0	0	3	0	1
281	57	m	2	50	63	1	1	1	0	0	1	27.3	1	0	1	1	0	0	1	45	1	0	0	0	0	1	2	17600	0	1.9	0	140		0	0	0		0	0	0	0	1	2	2
280	76	m	2	77	78	0	1	1	0	0	0	31.7	1	1	1	0	0	1	1	56	1	0	0	0	0	1	2	21210	0	2.7	1	100		0	0	0		0	0	0	0	1	2	2
279	74	w	2	43	45	0	1	1	0	0	0	21.2	1	0	1	0	1	0	1	65	1	0	0	0	0	1	1	18762	0	1.8	0	78		0	0	0		0	0	0	0	3	0	1
278	83	m	2	84	90	1	1	1	0	0	1	27.3	1	0	0	1	1	0	1	66	1	0	0	0	0	1	2	27846	1	1.7	0	130		0	0	0		0	0	0	0	1	1	2
277	63	m	2	60	64	1	0	1	0	1	0	20.4	1	0	0	1	0	0	1	45	1	0	0	0	0	1	2	12610	0	2.1	0	94		0	0	0		0	0	0	0	3	0	1
276	57	m	0	12	10	1	0	0	0	1	1	27.7	1	0	0	1	0	0	0		1	1	0	0	0	1	1	18921	0	2.6	1	140		1	2	0		0	0	0	0	1	2	1
275	56	w	2	20	30	1	1	1	0	0	1	26.8	1	0	1	1	1	0	1	64	1	0	0	0	0	1	1	34719	1	2	0	100		0	0	0		0	0	0	0	1	1	2
274	75	m	0	30	42	1	1	1	0	0	0	23.4	0	0	0	1	0	0			0	0	0	0	0		0							0	0	0		0	0	0	0	1	1	2
273	89	w	2	66	68	0	1	1	0	0	1	31.6	0	1	1	1	1	1	1	65	1	0	0	0	0	1	1	12100	0	1.3	0	45		0	0	0		0	0	0	0	1	3	1
272	62	m	1	27	21	0	0	1	0	0	0	30.1	1	0	0	1	0	0	1	70	1	0	0	0	0	1	2	27100	1	3.1	1	225		0	0	0		0	0	0	0	1	1	1
271	76	m	2	77	78	0	1	1	0	0	1	25	1	0	1	1	0	0	1	30	1	0	0	0	0	1	1	28674	1	2.3	0	79		0	0	0		0	0	0	0	1	1	2
270	74	m	2	75	83	0	1	1	1	0	0	24.9	1	0	1	0	1	0	1	55	1	0	0	0	0		0							1	2	0		0	0	0	0	1	2	3
269	52	m	1	16	24	1	1	1	0	1	0	32.3	1	0	0	1	0	0	0		1	0	0	0	1	1	2	39952	1	2.8	1	230		0	0	0		2	1	0	0	3	0	1
268	69	m	2	68	62	0	0	1	0	0	1	25.4	1	0	0	0	0	0	0		1	0	0	0	0	1	2	24500	0	2.5	1	139		0	0	0		0	0	0	0	1	3	3
267	62	m	0	16	9	0	0	0	0	1	0	22.8	1	0	0	0	0	0	1	70	1	0	0	0	1	1	2	29700	1	3.2	1	132		0	0	0		2	1	0	0	1	3	2
266	55	w	1	6	9	1	1	1	0	1	0	30.1	1	0	0	1	0	0	1	60	1	0	0	0	1	1	1	17600	0	2.2	0	130		0	0	0		2	1	0	0	3	0	1
265	68	w	1	12	19	1	1	1	0	1	0	28.3	0	0	1	0	0	0	1	60	1	0	0	0	0	1	2	35325	1	3.1	1	146		0	0	0		0	0	0	0	3	0	1
264	75	m	1	46	46	0	1	1	0	0	1	27.7	1	0	1	1	0	0	1	60	1	0	0	0	0	1	1	25320	1	2.3	0	157		0	0	0		0	0	0	0	1	1	2
263	59	m	2	53	58	1	0	1	0	0	1	27.3	1	0	0	0	1	0	1	55	1	0	0	0	0	1	2	22000	0	1.6	0	54		0	0	0		0	0	0	0	1	3	2
262	48	m	2	36	32	1	0	0	0	0	0	26.6	0	0	0	1	1	0	1	75	1	0	0	0	0	1	2	34578	1	2.6	1	135		0	0	0		0	0	0	0	1	2	2
261	69	m	2	68	78	0	1	1	1	1	1	32.1	1	0	1	0	0	0	1	50	1	0	0	0	0	1	2	16950	0	2.1	0	100		0	0	0		0	0	0	0	1	3	2
260	71	w	2	38	41	0	1	1	0	0	1	35	0	1	1	1	0	0	1	65	1	0	0	0	0	1	1	16837	0	2.4	0	68		0	0	0		0	0	0	0	1	2	2
259	74	m	2	75	76	0	1	1	0	0	1	26	1	0	1	1	0	0	1	60	1	0	0	0	0	1	1	21175	0	2.3	0	137		0	0	0		0	0	0	0	1	2	2
258	75	m	2	76	77	0	1	1	0	0	1	25.8	1	0	1	1	1	0	1	50	1	0	0	0	0	1	2	22248	0	2.4	0	105		0	0	0		0	0	0	0	1	3	2
257	60	m	1	25	35	0	0	1	1	1	0	24.4	1	0	0	0	0	0	1	60	1	0	0	0	0	1	2	26820	1	3	1	100		0	0	0		0	0	0	0	1	3	3
256	67	w	2	33	56	1	1	1	1	1	0	32.5	1	0	1	0	0	0	1	65	1	0	0	0	0	1	2					60		0	0	0		0	0	0	0	1	3	3
255	76	m	2	77	90	1	1	1	1	0	1	26.9	1	0	1	0	0	0	1	57	1	0	0	0	0		0							0	0	1	1	0	0	0	0	1	3	2
254	86	m	2	86	87	0	1	1	0	0	1	24.5	1	0	0	0	0	0	1	60	1	0	0	0	0	1	2	2300	0	2.1	0	98		0	0	0		0	0	0	0	1	3	1
253	63	m	1	28	29	0	1	1	0	1	0	27.4	1	0	1	0	0	0	1	55	0	0	0	0	0		0							0	0	0		0	0	0	0	3	0	1
252	74	w	1	17	17	0	1	1	0	0	0	41	0	1	1	1	0	0	1	70	1	0	0	0	0	1	2	25878	1	2.4	0	100		0	0	0		0	0	0	0	1	1	2
251	55	m	0	11	6	0	0	0	0	0	0	27.1	1	0	0	1	0	1	1	50	1	0	0	0	0	1	1	20470	0	2.4	0	138		0	0	0		0	0	0	0	3	0	1
250	70	m	1	38	50	1	1	1	0	1	1	28.7	1	0	0	1	0	0	1	55	1	0	0	0	0	1	2	18315	0	2.1	0	125		0	0	0		0	0	0	0	1	3	1
249	58	m	1	22	25	1	0	1	0	0	0	28.4	1	0	0	1	0	0	1	65	1	0	0	0	1	1	1	29500	1	2.5	1	129		0	0	0		2	1	0	0	1	1	2
248	64	m	0	18	20	1	0	1	0	1	1	25.7	1	1	1	1	0	0	1	50	1	0	0	0	0	1	2	29748	1	2.6	1	198		0	0	0		0	0	0	0	1	2	1
247	44	m	2	31	23	0	0	1	0	0	0	32.4	0	0	0	0	0	0	1	65	1	0	0	0	0	1	2	34503	1	3	1	231		0	0	0		0	0	0	0	0	0	0
246	60	w	2	24	35	0	1	1	1	1	1	33.5	1	0	1	1	0	0	1	60	1	0	0	0	0	1	2	24522	0	3.6	1	153		0	0	0		0	0	0	0	1	1	2
245	69	m	0	23	33	1	1	1	0	0	1	31.2	1	0	1	1	0	0	0		1	0	0	0	0	1	2	24522	0	3.6	1	153		0	0	0		0	0	0	0	1	3	1
244	73	m	0	28	39	1	1	1	0	0	1	34.8	1	0	1	1	0	0	1	55	1	0	0	0	0	1	2	13677	0	1.9	0	119		0	0	0		0	0	0	0	1	3	1
243	60	w	2	24	20	0	0	1	0	1	0		1	1	0	1	1	0	1	60	1	0	0	0	0	1	2	24208	0	3.3	1	138		0	0	0		0	0	0	0	0	0	1
242	72	w	2	40	45	1	0	1	0	1	1	27.9	1	0	1	1	1	0	1	65	1	0	0	0	0	1	2	25875	1	2.2	0	76		0	0	0		0	0	0	0	1	2	2
241	69	m	2	68	78	1	1	1	0	0	1	31.2	1	0	1	1	1	0	1	60	1	0	0	0	0	1	2	17000	0	2.1	0	166		0	0	0		0	0	0	0	1	3	2
240	76	m	1	47	49	1	1	1	0	0	0	34.9	1	0	0	1	0	0	0		1	0	0	0	0	1	1	18527	0	2.4	0	100		0	0	0		0	0	0	0	3	0	1
239	68	m	2	67	77	0	1	1	1	1	1	32.1	1	0	0	1	1	0	1	60	1	0	0	0	0	1	2	19795	0	2.6	1	117		0	0	0		0	0	0	0	1	2	2
238	75	m	2	76	85	1	0	1	1	0	1	32.6	1	1	0	1	1	0	1	30	1	0	0	0	0	1	1	23532	0	2.4	0	116		0	0	0		0	0	0	0	1	2	2
237	80	w	2	52	54	0	1	1	0	1	1	28.3	1	0	1	1	0	0	1	64	1	0	0	0	0	1	2	22090	0	1.6	0	110		0	0	0		0	0	0	0	1	3	3
236	77	m	2	78	86	1	1	1	0	0	1	27	1	1	1	1	0	0	1	50	1	0	0	0	0	1	2	25404	1	1.6	0	101		0	0	0		0	0	0	0	1	3	1
235	70	w	2	37	39	0	1	1	0	0	0	25.4	1	0	0	1	1	0	1	65	1	0	0	0	0	1	1	18639	0	2	0	100		0	0	0		0	0	0	0	1	1	2
234	59	m	2	53	66	1	1	1	0	0	1	38.4	1	0	0	1	1	0	1	65	1	0	0	1	0	1	2	30856	1	2.7	1	300		0	0	0		0	0	1	1	1	3	2
233	48	m	1	13	20	1	1	1	0	0	0	34.3	1	0	1	0	0	0	1	65	1	0	0	0	0	1	2	32770	1	2.7	1	244		0	0	0		0	0	0	0	0	0	1
232	68	m	1	35	46	1	1	1	0	0	0	34.9	1	0	0	0	0	0	1	53	1	0	0	0	0	1	2	29280	1	3.2	1	149		0	0	0		0	0	0	0	1	1	1
231	68	m	0	22	23	0	1	1	0	1	1	25.2	1	0	0	1	1	0	1	70	1	0	0	0	0	1	2	32670	1	3.6	1	150		0	0	0		0	0	0	0	1	2	3
230	56	w	1	6	10	1	1	1	0	0	0	24.6	1	0	1	1	1	0	1	55	1	0	1	0	0	1	2	34773	1	3.3	1	118		0	0	1	1	0	0	0	0	3	0	1
229	56	m	2	49	62	1	1	1	0	1	0	28.3	1	0	1	0	0	0	1	65	1	0	0	0	0	1	2	25594	1	2.8	1	175		0	0	0		0	0	0	0	1	3	2
228	59	m	2	53	66	1	1	1	0	1	0	26	0	0	1	0	0	0	1	70	1	0	0	0	1	1	1	24150	0	2	0	132		0	0	0		2	1	0	0	1	3	2
227	62	w	0	5	8	1	1	1	0	0	0	19.4	0	0	0	0	0	0	1	61	1	0	0	0	0	1	1	14000	0	2	0	55		0	0	0		0	0	0	0	3	0	1
226	62	m	2	58	41	0	0	0	0	0	0	23.5	1	0	0	0	1	0	1	70	1	0	0	0	0	1	2	23290	0	2.9	1	150		0	0	0		0	0	0	0	1	1	2
225	66	m	1	32	26	0	0	1	0	1	0	25.8	1	0	0	0	1	0	1	65	1	0	0	0	0	1	2	22800	0	2.4	0	175		0	0	0		0	0	0	0	3	0	1
224	80	m	0	37	38	0	1	1	0	0	0	25	1	0	1	0	0	0	1	65	1	0	0	0	0	1	2	24150	0	3.3	1	137		0	0	0		0	0	0	0	1	3	3
223	63	w	0	5	11	0	1	1	1	0	1	31.6	1	0	1	1	1	0	1	45	1	0	1	0	0	1	2	10640	0	0.9	0	30		0	0	1	1	0	0	0	0	1	3	1
222	56	m	1	20	49	1	1	1	1	0	1	35.3	1	0	1	1	0	0	1	25	1	0	0	0	0		0							0	0	0		0	0	2	1	1	2	1
221	79	m	2	80	87	0	1	1	1	0	0	27.4	1	0	1	0	1	0	1	60	1	0	0	0	0	1	2	18088	0	1.7	0	90		0	0	0		0	0	0	0	1	3	3
220	73	m	2	73	82	1	1	1	0	0	0	32.8	1	0	0	0	0	0	0		1	0	0	0	0	1	1	27700	1	2.4	0	125		0	0	0		0	0	0	0	1	2	2
219	71	w	0	8	8	0	1	1	0	0	0	31.5	0	0	1	0	0	0	1	64	1	0	0	0	0	1	1	28400	1	2.9	1	125		0	0	0		0	0	0	0	3	0	1
218	72	w	1	15	17	1	0	1	0	0	0	27.9	1	0	0	0	0	0	1	60	1	0	0	1	0	1	1	14469	0	1.7	0	83		0	0	0		0	0	2	1	1	2	2
217	78	w	2	49	51	0	1	1	0	1	1	26	1	0	1	1	1	0	1	60	1	0	0	0	0	1	2	17760	0	2.4	0	60		0	0	0		0	0	0	0	1	2	2
216	66	m	1	32	44	1	1	1	0	1	1	32.2	1	0	1	0	0	0	1	65	0	0	0	0	0		0							0	0	0		0	0	0	0	1	3	1
215	63	m	1	28	48	0	1	1	1	0	1	43.8	1	0	1	0	1	0	0		1	1	0	0	0	1	2	23188	0	3.8	1	151		1	2	0		0	0	0	0	1	2	1
214	55	w	2	19	15	0	0	1	0	0	0	20.3	0	0	0	1	1	0	1	63	1	0	0	0	0	1	2	35263	1	4.1	1	148		0	0	0		0	0	0	0	0	0	1
213	68	m	0	22	32	1	1	1	0	0	0	26.9	1	0	1	0	1	0	1	66	1	0	0	0	0	1	2	38976	1	2.4	0	185		0	0	0		0	0	0	0	3	0	1
212	66	m	0	20	29	1	1	1	0	1	0	30.34	1	0	1	0	0	0	1	55	1	0	0	0	0	1	2	32400	1	2.3	0	85		0	0	0		0	0	0	0	1	2	2
211	74	w	1	17	17	0	1	1	0	0	0	33.2	1	0	1	0	0	0	1	45	1	0	0	0	0	1	1	22250	0	3	1	93		0	0	0		0	0	0	0	1	1	1
210	67	w	1	12	9	0	0	1	0	0	0	23.4	0	0	0	0	0	0	1	65	1	0	0	0	0	1	1	25350	1	2.8	1	125		0	0	0		0	0	0	0	0	0	1
209	63	m	0	17	19	1	0	1	0	0	1	30.4	1	0	1	0	0	0	1	65	1	0	1	0	0	1	2							0	0	1	1	0	0	0	0	1	2	1
208	76	m	0	32	32	0	1	1	0	1	1	28.8	1	0	1	0	0	0	1	55	1	0	0	0	0	1	2	25086	1	2.3	0	154		0	0	0		0	0	0	0	1	3	3
207	65	w	1	10	11	1	1	0	0	0	0	25	1	0	1	1	0	0	1	76	1	0	0	0	0	1	1	27512	1	2	0	98		0	0	0		0	0	0	0	3	0	1
206	56	w	1	6	20	1	1	1	1	1	1		1	0	1	1	0	0	1	48	1	0	0	0	0		0							1	2	0		0	0	0	0	1	3	1
205	74	w	1	17	17	0	1	1	0	0	0	23.8	1	0	0	0	0	0	1	65	1	0	0	0	0	1	2	41088	1	5	1	80		0	0	0		0	0	0	0	3	0	1
204	68	w	2	34	38	0	0	1	1	0	0	24.8	1	0	0	1	0	0	1	60	1	0	0	0	0	1	2	18150	0	1.6	0	74		0	0	0		0	0	0	0	3	0	1
203	85	w	1	29	40	1	1	1	0	0	0	20.1	1	0	1	0	1	0	1	60	1	0	0	0	0	1	2	22080	0	2.1	0	40		0	0	0		0	0	0	0	1	3	2
202	58	w	2	22	26	1	0	1	0	1	1	25.9	1	0	0	1	0	0	0		1	0	0	0	1	1	1	33088	1	2.7	1	122		0	0	0		1	1	0	0	1	2	2
201	73	m	2	73	75	0	1	1	0	0	0	32.6	1	0	1	0	1	0	1	51	1	0	0	0	0	1	2	30625	1	2.2	0	95		0	0	0		0	0	0	0	1	3	3
200	73	m	0	28	30	0	0	0	1	1	1	29.9	1	0	0	1	1	0	1	45	1	0	0	0	0		0							1	2	0		0	0	0	0	1	2	2
199	63	w	1	9	11	1	0	1	0	0	0	20.8	1	0	0	1	0	0	1	65	1	0	0	0	1	1	2	39072	1	4.1	1	116		0	0	0		2	1	0	0	3	0	1
198	67	m	2	65	67	0	1	0	1	1	0	31	1	0	1	0	1	0	1	62	1	0	0	0	0	1	2	25935	1	2.7	1	150		0	0	0		0	0	0	0	1	3	2
197	76	w	1	19	19	0	1	1	0	1	0	28.4	1	0	1	1	0	0	1	70	1	0	0	0	0	1	2	18900	0	1.4	0	82		0	0	0		0	0	0	0	1	1	2
196	61	m	2	56	77	1	1	1	1	0	1	30.4	1	0	1	1	1	0	1	47	1	0	0	0	0	1	2	22826	0	2.2	0	125		0	0	0		0	0	0	0	1	2	2
195	68	m	1	35	35	0	1	1	0	0	0	28.8	0	0	1	0	0	0	1	58	1	0	0	0	0	1	2	29962	1	2.4	0	158		0	0	0		0	0	0	0	3	0	1
194	61	w	0	4	7	1	1	1	0	1	1	31.6	1	0	1	1	0	0	1	25	1	0	0	1	0	1	1	20000	0	2.2	0	92		0	0	0		0	0	2	1	1	3	1
193	81	w	2	54	66	0	1	1	1	0	0	33.9	1	0	1	0	0	0	1	76	1	0	0	0	0	1	1	14647	0	1.7	0	97		0	0	0		0	0	0	0	3	0	1
192	69	w	2	36	38	0	1	1	0	0	0	24.8	1	0	0	0	0	0	1	60	1	0	0	0	1	1	1	29640	1	2.3	0	185		0	0	0		2	1	0	0	1	2	2
191	67	m	2	65	59	0	0	1	0	1	1	20.1	1	0	0	0	0	0	0		1	1	0	0	0	1	2	31460	1	4.6	1	175		1	2	0		0	0	0	0	1	3	2
190	65	w	2	30	32	0	1	1	0	1	0	23.6	1	0	1	0	0	0	1	56	1	0	0	0	0	1	2	38400	1	3.3	1	125		0	0	0		0	0	0	0	3	0	1
189	62	w	1	9	10	1	0	1	0	1	1	20.8	1	0	1	1	1	0	1	70	1	0	0	0	0	1	2	21000	0	2.6	1	75		0	0	0		0	0	0	0	1	2	1
188	76	w	2	46	48	0	1	1	0	1	0	29.1	1	0	1	1	0	0	1	65	1	0	0	0	0	1	2	21700	0	2.1	0	72		0	0	0		0	0	0	0	1	3	2
187	72	m	2	72	73	0	1	1	0	0	1	26.4	1	0	1	1	1	0	1	62	1	0	0	0	0	1	2	14832	0	2	0	154		0	0	0		0	0	0	0	1	3	3
186	70	m	2	70	79	0	1	1	1	0	0	32.6	0	0	1	0	1	0	1	49	1	0	0	0	0	1	1	20414	0	2.3	0	112		0	0	0		0	0	0	0	1	3	3
185	48	m	2	34	38	0	1	1	0	0	1	30.7	1	0	1	1	0	0	1	65	1	0	0	0	0	1	2	30745	1	3.4	1	200		0	0	0		0	0	0	0	1	3	2
184	77	m	0	33	45	1	1	1	0	0	0	33.5	0	0	1	1	0	0	1	28	0	0	0	0	0		0							0	0	0		0	0	0	0	1	1	2
183	55	m	1	19	20	1	1	0	0	0	0	28.6	1	0	1	0	1	0	1	65	1	1	0	0	0	1	2	33150	1	2.7	1	200		1	2	0		0	0	0	0	1	3	2
182	82	w	2	56	58	0	1	1	0	1	0	34.4	1	0	1	1	1	0	1	64	1	0	0	0	0	1	2							0	0	0		0	0	0	0	1	3	2
181	68	m	0	22	25	1	0	1	0	0	1	33.5	1	0	0	1	0	0	1	40	1	0	0	0	0	1	2	20496	0	3	1	105		0	0	0		0	0	0	0	1	1	1
180	83	m	2	84	86	1	0	1	0	0	1	24.5	1	0	0	1	0	0	1	60	1	0	0	0	0	1	2	17649	0	1.9	0	125		0	0	0		0	0	0	0	1	3	3
179	75	m	2	76	84	0	1	1	1	0	1	28.1	1	0	1	1	1	0	1	55	1	0	0	0	0	1	2	13167	0	1.4	0	100		0	0	0		0	0	0	0	1	3	2
178	53	m	1	17	26	1	1	1	0	0	1	33.1	1	0	1	0	0	0	0		1	0	0	0	0	1	1	19600	0	2	0	140		0	0	0		0	0	0	0	1	3	2
177	68	w	2	34	36	0	1	1	0	0	0	32.1	1	0	1	0	0	0	1	65	1	0	0	0	0	1	2	28400	1	2.6	1	97		0	0	0		0	0	0	0	3	0	1
176	63	w	0	5	5	0	1	1	0	0	0	27.6	1	0	1	1	0	0	1	56	1	1	0	0	0	1	1	20124	0	1.8	0	100		1	2	0		0	0	0	0	3	0	1
175	54	m	1	18	46	1	1	1	1	0	1	24.4	1	0	1	1	0	0	1	68	1	0	0	0	0	1	2	30135	1	3.2	1	220		0	0	0		0	0	0	0	1	3	2
174	74	m	1	44	65	0	1	1	1	0	0	21.1	1	0	1	0	0	0	1	60	1	0	0	0	0	1	2	28380	1	2.6	1	125		0	0	0		0	0	0	0	1	1	2
173	81	w	2	54	56	0	1	1	0	0	0	27	1	0	1	0	1	0	1	74	0	0	0	0	0		0							0	0	0		0	0	0	0	1	3	3
172	53	m	0	10	15	1	1	1	0	0	1	31.3	1	0	0	1	0	0	1	55	1	0	0	0	0	1	2	32984	1	2.1	0	130		0	0	0		0	0	0	0	1	3	2
171	62	m	1	27	27	0	1	1	0	0	0	31	1	0	1	0	0	0	1	27	0	0	0	0	0		0							0	0	0		0	0	0	0	3	0	1
170	67	w	2	33	56	1	1	1	1	1	0	27.1	1	0	1	1	0	0	1	65	0	0	0	0	0		0							0	0	0		0	0	0	0	1	2	1
169	74	m	0	29	40	1	1	1	0	0	0	40.2	1	0	1	0	0	0	1	55	1	0	0	0	0	1	1	22686	0	1.7	0	140		0	0	0		0	0	0	0	3	0	1
168	51	m	0	9	27	1	1	1	1	1	0	36.2	1	0	0	0	0	0	1	63	1	0	0	0	0	1	1	20160	0	1.9	0	125		0	0	0		0	0	0	0	3	0	1
167	68	m	1	35	47	1	1	1	0	0	0	30.2	0	0	0	0	0	0	1	65	1	0	0	0	0	1	1	14800	0	1.4	0	80		0	0	0		0	0	0	0	1	3	3
166	69	m	0	23	33	1	1	1	0	0	1	28.7	1	0	0	1	1	0	1	45	1	0	0	0	0	1	2	28907	1	3.5	1	170		0	0	0		0	0	0	0	1	3	2
165	64	w	2	29	23	0	1	0	0	1	0	25.9	1	0	0	1	0	0	1	40	1	0	0	0	0		0							0	0	0		0	0	2	1	3	0	1
164	75	w	2	45	47	0	1	1	0	0	0	22.7	1	0	1	0	0	0	1	61	1	0	0	0	0	1	2	27880	1	2.4	0	60		0	0	0		0	0	0	0	3	0	1
163	79	m	1	52	42	0	1	0	0	0	0	25.4	1	0	1	1	0	0	1	64	1	0	0	0	0	1	1	25215	1	2.8	1	170		0	0	0		0	0	0	0	3	0	1
162	68	m	2	67	68	0	1	1	0	0	1	29	0	1	1	1	0	0	1	55	1	0	0	0	0	1	1	23000	0	2.5	1	120		0	0	0		0	0	0	0	1	2	2
161	71	w	1	14	15	0	1	1	0	1	0	33.6	1	0	0	1	0	0	1	55	1	0	0	0	0	1	2	28400	1	2.5	1	127		0	0	0		0	0	0	0	3	0	1
160	65	m	2	63	74	1	1	1	0	0	0	28.7	0	0	0	1	0	0	1	65	1	0	0	0	0	1	1							0	0	0		0	0	0	0	3	0	1
159	58	m	2	52	74	1	1	1	1	0	0	32.3	1	0	1	0	0	0	1	49	1	0	0	0	0	1	2	22080	0	2.4	0	100		0	0	0		0	0	0	0	1	2	2
158	70	w	2	37	31	0	0	1	0	0	0	22.3	1	0	0	0	0	0	1	60	1	0	0	0	0	1	2	19150	0	2.2	0	106		0	0	0		0	0	0	0	3	0	1
157	57	m	0	12	13	1	1	0	0	0	0	25.1	0	1	0	1	0	1	1	56	1	0	1	0	0	1	2	25920	1	2.4	0	230		0	0	1	1	0	0	0	0	3	0	1
156	79	w	0	13	13	0	1	1	0	0	0	30.1	1	0	1	1	0	0	1	60	1	0	0	0	0	1	2	19488	0	1.8	0	100		0	0	0		0	0	0	0	1	1	2
155	52	m	2	42	66	1	1	1	1	1	0	39.9	1	0	1	1	0	0	1	60	1	0	0	0	0	1	2	19600	0	1.9	0	97		0	0	0		0	0	0	0	1	2	2
154	64	w	2	29	31	0	1	1	0	1	0	20.7	1	0	0	1	1	0	1	65	1	0	0	0	0	1	2	25200	1	2.7	1	107		0	0	0		0	0	0	0	0	0	1
153	60	m	1	25	43	0	1	1	1	0	0	29.8	1	0	1	1	0	0	1	50	1	1	0	0	0	1	1	19723	0	1.5	0	117		1	2	0		0	0	0	0	3	0	1
152	41	m	1	9	14	1	1	1	0	1	0	31.7	0	0	1	1	0	0	1	60	1	0	0	1	0	1	2	23493	0	1.9	0	120		0	0	0		0	0	2	1	3	0	1
151	67	w	0	6	14	0	1	1	1	0	0	33.7	1	0	0	1	1	0	1	70	1	0	0	0	0	1	2	22600	0	2.4	0	130		0	0	0		0	0	0	0	1	1	1
150	82	m	0	40	72	1	1	1	1	0	1	26.4	1	0	1	1	0	0	1	60	1	0	0	0	0	1	2	16200	0	1.6	0	75		0	0	0		0	0	0	0	1	2	1
149	73	m	2	73	88	1	1	1	1	1	0	27.8	1	0	1	1	0	0	1	59	1	0	0	0	0	1	1	21900	0	2.8	1	148		0	0	0		0	0	0	0	1	2	2
148	65	w	0	6	13	0	1	1	1	0	0	33.8	0	0	1	0	0	0	1	50	0	0	0	0	0		0							0	0	0		0	0	0	0	3	0	1
147	67	m	2	65	76	1	1	1	0	0	0		1	1	0	0	1	1	1	60	1	0	0	0	0	1	2	23049	0	2.1	0	106		0	0	0		0	0	0	0	1	3	3
146	69	w	0	7	12	1	1	1	0	1	1	39	1	1	1	1	0	0	1	60	1	0	0	0	0	1	1	22388	0	1.6	0	60		0	0	0		0	0	0	0	1	1	1
145	72	m	2	72	81	0	1	1	1	0	1	28.4	1	0	1	1	0	0	1	52	1	0	0	0	0	1	1	21228	0	2.4	0	125		0	0	0		0	0	0	0	1	1	2
144	78	w	1	21	21	0	1	1	0	0	0	31.3	1	0	0	1	0	0	1	66	1	0	0	0	1	1	1	16892	0	1.9	0	89		0	0	0		2	1	0	0	1	2	2
143	71	m	2	71	80	0	1	1	1	1	1	24.9	1	0	0	1	0	0	1	65	1	0	0	0	0	1	2	23750	0	2.4	0	180		0	0	0		0	0	0	0	1	3	3
142	72	w	1	15	16	0	1	1	0	1	1	22.4	1	0	0	1	0	0	1	70	1	0	0	0	0	1	1	27940	1	2.1	0	106		0	0	0		0	0	0	0	1	1	1
141	61	m	1	24	45	0	1	1	1	1	1	37.9	1	0	1	1	0	0	1	60	1	0	0	0	0	1	1	28400	1	2.3	0	194		0	0	0		0	0	0	0	1	1	1
140	61	w	1	8	10	1	0	1	0	1	0	26.1	0	0	0	0	0	0	1	65	0	0	0	0	0		0							0	0	0		0	0	0	0	3	0	1
139	74	m	1	44	44	0	1	1	0	0	0	34.5	1	0	1	0	0	0	1	60	1	0	0	0	0	1	2	25200	1	3.8	1	138		0	0	0		0	0	0	0	3	0	1
138	48	m	1	13	14	0	1	1	0	1	1	28.7	1	0	0	0	0	0	1	60	0	0	0	0	0		0							0	0	0		0	0	0	0	1	2	1
137	70	w	1	14	21	1	1	1	0	1	0	23.7	1	0	0	1	0	0	1	65	1	0	0	0	0	1	1	28757	1	2.2	0	90		0	0	0		0	0	0	0	3	0	1
136	62	m	1	27	38	1	1	1	0	0	0	31.3	1	0	1	1	0	0	1	55	1	0	0	0	0	1	2	24480	0	1.6	0	40		0	0	0		0	0	0	0	1	3	2
135	71	m	1	39	60	0	1	1	1	1	1	28.2	1	0	1	0	0	0	1	65	1	0	0	0	0	1	2	23836	0	2.8	1	119		0	0	0		0	0	0	0	1	3	1
134	51	m	1	16	18	1	0	1	0	0	0	27	1	0	0	0	0	0	0		1	0	1	0	1	1	1	34000	1	3.5	1	175		0	0	1	1	2	1	0	0	1	1	2
133	60	m	0	14	29	0	1	1	1	1	0	42.2	1	0	1	1	0	0	1	45	1	1	0	0	0	1	1	14896	0	1.7	0	105		1	2	0		0	0	0	0	1	1	2
132	73	m	1	43	43	0	1	1	0	0	0	30.3	0	1	1	1	0	1	1	65	1	0	0	0	0	1	2	31500	1	3.2	1	140		0	0	0		0	0	0	0	3	0	1
131	78	w	0	12	19	1	1	1	0	0	0	30.4	0	1	1	1	0	1	1	30	0	0	0	0	0		0							0	0	0		0	0	0	0	3	0	1
130	76	m	1	47	47	0	1	1	0	0	0	22.4	1	0	0	0	0	0	1	47	1	0	0	1	0	1	2	28800	1	4.1	1	153		0	0	0		0	0	2	1	3	0	1
129	69	m	2	68	60	0	1	0	0	0	0	35.5	1	0	0	1	1	0	1	60	1	0	0	0	0	1	1	30172	1	2	0	199		0	0	0		0	0	0	0	0	0	0
128	67	m	1	34	35	1	1	0	0	0	0	38.6	0	1	1	1	0	1	1	35	0	0	0	0	0		0							0	0	0		0	0	0	0	1	2	1
127	62	m	1	27	27	0	1	1	0	0	0	32.3	0	0	0	0	0	0	1	50	1	0	0	0	0	1	1	27966	1	2.7	1	236		0	0	0		0	0	0	0	3	0	0
126	63	m	2	60	73	1	0	1	1	0	0	20.7	1	0	1	1	1	0	1	73	1	0	0	0	0	1	2	29328	1	2.5	1	100		0	0	0		0	0	0	0	3	0	1
125	81	m	0	39	51	1	1	1	0	0	0	22.2	1	0	1	0	1	0	1	60	1	0	0	0	0	1	2	22448	0	1.8	0	60		0	0	0		0	0	0	0	1	1	2
124	77	m	1	49	39	0	1	0	0	0	0		1	0	1	1	0	0	1	35	1	0	0	0	0		0							0	0	0		0	0	2	1	3	0	1
123	71	m	0	25	26	0	1	1	0	0	0	30.8	1	0	1	0	1	0	1	69	1	0	0	0	0	1	2	29736	1	3.4	1	250		0	0	0		0	0	0	0	1	2	3
122	78	m	0	34	66	1	1	1	1	0	0	23.7	1	0	1	1	0	0	1	35	1	0	0	1	0	1	1	12672	0	2.6	1	80		0	0	0		0	0	2	1	1	3	3
121	64	m	0	18	13	0	1	0	0	0	0	26.4	0	1	0	1	0	1	1	48	1	0	0	0	0	1	2	15168	0	1.1	0	160		0	0	0		0	0	0	0	0	0	1
120	37	m	2			0	0	1	0	0	0	25.6	1	0	0	0	0	0	0		1	0	0	0	0	1	2	34320	1	4.1	1	145		0	0	0		0	0	0	0	1	1	2
119	53	m	2	44	46	0	1	1	0	0	0	29.1	1	0	1	1	0	0	1	60	1	0	0	0	0	1	2	37592	1	3.3	1	120		0	0	0		0	0	0	0	1	3	3
118	66	m	2	64	75	1	1	1	0	0	1	24.1	1	0	1	0	0	0	1	56	1	0	0	0	0	1	2							0	0	0		0	0	0	0	1	3	2
117	67	m	2	65	67	0	1	1	0	0	0	27.4	1	0	1	0	0	0	1	60	1	0	0	0	0	1	2	17420	0	2.4	0	127		0	0	0		0	0	0	0	1	2	2
116	60	m	1	25	25	0	1	1	0	1	0	27.7	0	0	0	0	0	0	1	65	1	0	0	0	0	1	2	25000	1	3.4	1	160		0	0	0		0	0	0	0	3	0	1
115	56	w	2	20	11	0	0	0	0	0	0	21.5	0	0	0	0	0	0	1	50	1	0	0	0	0	1	2	31600	1	2.7	1	109		0	0	0		0	0	0	0	0	0	1
114	67	m	2	65	70	1	0	0	1	0	1	25.2	0	0	0	1	1	0	1	63	1	0	0	0	0	1	2	18639	0	2.2	0	94		0	0	0		0	0	0	0	1	2	2
113	73	m	2	73	76	0	0	1	1	0	1	26	1	0	0	0	0	0	1	65	1	0	0	0	0	1	2	20400	0	3.3	1	110		0	0	0		0	0	0	0	1	2	3
112	64	w	1	10	21	0	1	1	1	1	0	34.4	1	0	1	0	1	0	1	60	1	0	0	0	0	1	1	11248	0	1.4	0	99		0	0	0		0	0	0	0	3	0	1
111	74	m	2	75	76	0	1	1	0	0	0	27.4	1	0	0	1	0	0	0		1	0	0	0	0	1	1	36900	1	3.6	1	120		0	0	0		0	0	0	0	1	1	2
110	79	w	1	22	40	0	1	1	1	1	1	26.2	1	0	1	0	0	0	1	70	1	0	0	0	0	1	2	19844	0	1.6	0	90		0	0	0		0	0	0	0	1	2	2
109	68	w	1	12	9	0	0	1	0	1	0	25.9	1	0	0	0	1	0	1	68	1	0	0	0	0	1	1	23800	0	2.9	1	125		0	0	0		0	0	0	0	3	0	1
108	54	m	2	45	51	1	0	1	0	0	0	30.1	1	0	0	0	0	0	1	60	1	0	0	0	0	1	2	33507	1	3.5	1	195		0	0	0		0	0	0	0	3	0	1
107	65	m	0	19	47	1	1	1	1	0	0	23.8	1	0	1	1	0	0	1	41	1	0	0	0	0	1	2	24200	0	2.6	1	135		0	0	0		0	0	0	0	1	2	1
106	75	w	2	45	57	0	1	1	1	0	1	28.2	1	0	1	1	1	0	1	60	0	0	0	0	0		0							0	0	0		0	0	0	0	1	3	3
105	78	m	0	34	55	0	1	1	0	0	1	23.6	1	0	1	1	0	0	1	65	1	0	0	0	0	1	2	22200	0	2.7	1	125		0	0	0		0	0	0	0	1	3	2
104	73	m	2	73	82	1	1	1	0	1	0	25.9	0	0	1	0	0	0	1	71	1	0	0	0	0	1	2	21200	0	2.1	0	178		0	0	0		0	0	0	0	3	0	1
103	69	m	0	23	53	1	1	1	1	0	0	36.3	0	1	1	1	0	0	1	60	1	0	0	0	0	1	2	26061	1	2	0	160		0	0	0		0	0	0	0	1	2	1
102	74	m	0	29	30	0	1	1	0	1	0	30.4	0	1	1	0	0	1	1	60	1	0	0	0	0	1	2	19620	0	2.8	1	184		0	0	0		0	0	0	0	1	2	2
101	51	m	2	41	44	1	1	0	0	0	0	44.1	1	0	1	1	0	0	1	60	1	0	0	0	0	1	2	20440	0	1.9	0	105		0	0	0		0	0	0	0	1	3	3
100	74	w	0	9	12	0	1	1	0	1	0		1	0	1	1	0	0	1	60	1	0	0	0	0	1	2	26625	1	3.4	1	85		0	0	0		0	0	0	0	3	0	1
99	75	m	1	46	46	0	1	1	0	0	0	26.7	1	0	1	0	0	0	1	60	1	0	0	0	0	1	2	31866	1	3	1	180		0	0	0		0	0	0	0	3	0	1
98	78	w	0	12	25	0	1	1	1	0	1	31.6	1	0	1	0	1	0	1	60	1	0	0	0	0	1	1	18360	0	1.5	0	50		0	0	0		0	0	0	0	1	1	1
97	58	m	1	22	40	0	1	1	1	0	0	38	1	0	1	1	0	0	1	70	1	0	0	0	0	1	2	36040	1	2.1	0	195		0	0	0		0	0	0	0	1	1	1
96	79	m	0	36	37	0	1	1	0	0	1	24.1	1	0	1	1	1	0	1	60	1	1	0	0	0	1	2	23790	0	2.5	1	129		1	2	0		0	0	0	0	1	3	2
95	83	m	1	58	58	0	1	1	0	1	0	28.3	1	0	0	0	1	0	1	60	1	0	0	0	0	1	1	29100	1	2.4	0	106		0	0	0		0	0	0	0	3	0	1
94	76	m	1	47	47	0	1	1	0	1	0	28.9	1	0	0	1	1	0	1	65	1	0	0	0	0	1	2	20200	0	3.3	1	148		0	0	0		0	0	0	0	0	0	1
93	73	m	2	73	82	1	1	1	0	0	1	21.4	1	0	1	1	1	0	1	76	1	0	0	0	0	1	2	24603	0	2.2	0	144		0	0	0		0	0	0	0	1	2	2
92	79	w	2	51	53	0	1	1	0	0	0	31.2	1	0	0	1	0	0	1	60	1	0	0	0	0	1	1	24288	0	2.1	0	75		0	0	0		0	0	0	0	3	0	1
91	81	m	2	82	83	0	1	1	0	1	0	32.7	1	0	0	0	1	0	1	70	0	0	0	0	0		0							0	0	0		0	0	0	0	1	3	3
90	85	w	1	29	29	0	1	1	0	0	1	26.7	1	0	1	1	0	0	1	75	1	0	0	0	0	1	1	14850	0	1.8	0	75		0	0	0		0	0	0	0	3	0	1
89	61	w	2	25	27	0	1	0	1	1	0	37.3	0	0	0	0	0	0	1	60	1	0	0	0	0	1	2	26840	1	2.3	0	100		0	0	0		0	0	0	0	3	0	1
88	68	m	2	67	77	1	1	1	0	1	1	30.2	1	0	1	1	0	0	1	60	1	0	0	0	0	1	2	36354	1	5.2	1	150		0	0	0		0	0	0	0	3	0	1
87	71	w	2	38	41	0	1	1	0	0	0	33.3	0	0	1	0	0	0	1	60	1	0	0	0	0	1	2	26966	1	2.8	1	102		0	0	0		0	0	0	0	1	3	2
86	55	m	0	11	23	0	1	1	1	0	0	27	0	0	0	0	0	0	1	40	1	0	0	1	0	1	1	16675	0	1.5	0	102		0	0	0		0	0	2	1	1	3	3
85	72	m	2	72	81	1	1	0	1	0	0	30.1	1	0	1	1	0	0	1	51	1	0	0	0	0	1	1	24552	0	2.4	0	145		0	0	0		0	0	0	0	1	3	3
84	63	m	0	17	36	1	0	1	1	0	0	29.6	1	0	0	1	0	0	1	65	1	0	0	0	0	1	2	31088	1	3.1	1	123		0	0	0		0	0	0	0	1	2	2
83	63	w	2	27	30	1	1	0	0	1	0	28.1	1	0	1	0	0	0	1	70	1	0	0	0	0	1	2	14700	0	2.2	0	78		0	0	0		0	0	0	0	3	0	1
82	82	w	1	25	18	0	1	0	0	0	1	20	1	0	0	1	1	0	1	60	1	0	0	1	0	1	1	20196	0	1.5	0	60		0	0	0		0	0	2	1	1	1	2
81	79	w	1	22	18	1	0	0	0	0	0	17.7	0	0	0	0	1	0	1	70	1	0	0	0	0	1	1	18720	0	1.3	0	50		0	0	0		0	0	0	0	3	0	1
80	77	m	2	78	73	0	0	1	0	1	1	31.3	1	0	1	0	0	0	1	60	1	0	0	0	0	1	2	17384	0	2	0	150		0	0	0		0	0	0	0	1	2	2
79	61	w	1	8	9	0	1	1	0	1	1	32.8	1	0	1	1	0	0	0		1	0	0	0	0		0							1	2	0		0	0	0	0	1	1	1
78	51	m	2	41	53	0	1	1	1	1	0	36.7	1	0	1	0	0	0	1	60	1	0	0	0	0	1	2	29820	1	3.1	1	208		0	0	0		0	0	0	0	0	0	1
77	75	m	2	76	70	0	0	1	0	1	0	25.1	1	0	0	0	0	0	1	65	1	0	0	0	0	1	1	20000	0	2.2	0	120		0	0	0		0	0	0	0	1	1	3
76	69	w	2	36	49	1	1	1	0	1	0	29	1	0	1	1	1	0	1	60	1	0	0	0	0	1	1							0	0	0		0	0	0	0	3	0	1
75	60	m	2	55	68	1	1	1	0	0	0	22.7	1	0	1	1	1	0	1	59	1	0	0	0	0	1	2	22815	0	2.8	1	113		0	0	0		0	0	0	0	1	1	2
74	68	w	1	12	35	1	1	1	1	1	0	35.1	1	0	1	1	1	0	1	66	1	0	0	0	0	1	2	21400	0	1.8	0	84		0	0	0		0	0	0	0	1	2	2
73	70	m	2	70	71	0	1	1	0	1	0	25.6	1	0	0	1	0	0	1	55	1	0	0	0	0	1	2	24600	0	2.1	0	121		0	0	0		0	0	0	0	1	3	3
72	66	m	1	32	35	1	0	1	0	1	1	28.7	1	0	0	1	0	0	1	65	1	0	1	0	0	1	1	26784	1	2.7	1	160		0	0	1	1	0	0	0	0	1	3	2
71	59	m	2	53	55	0	1	1	0	1	0	27.2	1	0	1	0	0	0	1	65	1	0	0	0	1	1	2	25038	1	2.2	0	160		0	0	0		2	1	0	0	1	2	2
70	59	m	1	23	33	1	1	1	0	1	1	22.8	1	0	1	1	0	0	1	52	1	0	0	0	0	1	2	36080	1	6.1	1	227		0	0	0		0	0	0	0	1	2	2
69	67	m	2	65	67	0	1	1	0	1	0	26.9	1	0	1	0	0	0	1	69	1	0	0	0	0	1	2	31588	1	2.7	1	170		0	0	0		0	0	0	0	1	1	3
68	68	m	1	35	57	1	1	0	1	0	0	33.1	0	0	1	0	0	0	1	60	1	0	0	0	0	1	2	23175	0	2.4	0	110		0	0	0		0	0	0	0	0	0	1
67	76	m	1	47	47	0	1	1	0	0	1	26.4	1	0	1	0	0	0	1	60	1	0	0	0	0	1	1	24948	0	2.4	0	109		0	0	0		0	0	0	0	1	2	2
66	73	w	0	9	14	1	1	1	0	0	0	23.6	1	0	1	1	0	0	1	65	1	0	0	0	0	1	1	29512	1	2.6	1	87		0	0	0		0	0	0	0	1	2	2
65	55	m	1	19	22	1	0	1	0	1	1	24.7	1	0	1	0	0	0	1	55	1	1	0	0	0	1	2	22240	0	2.5	1	200		1	2	0		0	0	0	0	1	3	2
64	75	w	1	18	26	1	1	1	0	0	0	26.1	1	0	0	1	0	0	0		1	0	0	0	0	1	2	25935	1	2.6	1	115		0	0	0		0	0	0	0	1	1	2
63	76	m	2	77	85	1	1	1	0	0	1	28.4	1	0	0	1	0	0	1	60	1	0	0	0	0	1	2	17205	0	2	0	75		0	0	0		0	0	0	0	1	3	2
62	47	m	1	13	28	1	0	1	1	0	0	28.6	0	0	0	1	0	0	1	65	1	0	0	0	0	1	2					195		0	0	0		0	0	0	0	0	0	0
61	75	w	2	45	58	1	1	1	0	0	0	26.6	1	0	1	1	1	0	1	60	1	0	0	0	0	1	2	24206	0	2.4	0	100		0	0	0		0	0	0	0	1	3	2
60	73	m	1	43	54	1	1	1	0	1	1	34.7	1	0	1	1	0	0	1	50	1	0	0	0	0	1	2	26245	1	2.3	0	170		0	0	0		0	0	0	0	1	3	3
59	64	m	2	61	73	1	1	1	0	0	1	29	1	0	1	0	0	0	1	50	1	0	0	0	0	1	2	23580	0	2.3	0	154		0	0	0		0	0	0	0	1	3	3
58	68	m	2	67	77	0	1	1	1	0	0	29.1	1	0	1	1	0	0	1	60	1	0	0	0	0	1	2	24957	0	1.7	0	153		0	0	0		0	0	0	0	1	3	2
57	61	m	0	15	16	0	1	1	0	0	1	27	1	1	0	0	0	0	1	40	0	0	0	0	0		0							0	0	0		0	0	0	0	1	3	2
56	70	w	1	14	10	0	0	1	0	1	0	26.4	1	0	0	0	1	0	1	60	1	0	0	0	0	1	2	29605	1	3	1	105		0	0	0		0	0	0	0	1	2	2
55	65	m	1	31	34	1	0	1	0	0	0	25	0	0	0	0	0	0	1	55	1	0	0	0	0	1	2	21400	0	1.9	0	140		0	0	0		0	0	0	0	1	3	2
54	73	m	1	43	54	1	1	1	0	0	1	26.6	1	0	1	1	0	0	1	70	1	0	0	0	0	1	1	20862	0	2.1	0	170		0	0	0		0	0	0	0	1	3	2
53	55	m	1	19	28	1	1	1	0	1	1	30.4	1	0	1	1	0	0	1	60	1	0	0	0	0	1	1	38465	1	4.9	1	180		0	0	0		0	0	0	0	1	1	1
52	59	w	1	7	8	0	1	1	0	0	0	31.2	1	0	0	0	1	0	1	63	1	0	0	0	0	1	2	20447	0	2.3	0	119		0	0	0		0	0	0	0	3	0	1
51	59	m	0	14	21	1	1	1	0	1	0	30.5	0	0	0	0	0	0	0		1	0	0	0	0	1	1	34000	1	4.7	1	200		0	0	0		0	0	0	0	1	3	1
50	58	m	1	22	32	1	1	1	0	0	0	35.3	0	0	0	0	0	0	1	60	1	0	0	0	1	1	1	26950	1	2.9	1	205		0	0	0		2	1	0	0	1	1	2
49	65	w	2	30	32	0	1	1	0	0	0	29.9	0	0	0	1	0	0	1	79	1	0	0	0	0	1	1	28188	1	2.8	1	106		0	0	0		0	0	0	0	0	0	1
48	71	m	2	71	72	0	1	1	0	0	0	24	0	0	1	0	0	0	1	55	1	0	0	0	0	1	1	19376	0	1.7	0	135		0	0	0		0	0	0	0	1	1	1
47	73	m	1	43	35	0	0	1	0	0	0	23.8	0	0	0	0	0	0	1	65	1	0	0	0	0	1	2	26112	1	2.6	1	180		0	0	0		0	0	0	0	0	0	0
46	70	w	2	37	40	1	1	0	0	0	0	27.6	1	0	0	1	1	0	0		1	0	0	0	0	1	2	16500	0	1.2	0	85		0	0	0		0	0	0	0	3	0	1
45	68	m	0	22	32	1	1	1	0	0	1	33.9	1	0	0	1	0	0	1	60	1	0	0	0	0	1	2	21156	0	2.4	0	166		0	0	0		0	0	0	0	1	3	3
44	65	w	0	6	9	1	1	1	0	0	1	22.5	1	0	1	1	0	0	1	70	1	0	1	0	0	1	1	27675	1	2.8	1	100		0	0	1	1	0	0	0	0	1	1	1
43	67	m	2	65	67	0	1	1	0	0	0		1	0	0	0	0	0	1	60	1	0	0	0	0	1	2	18400	0	2.5	1	128		0	0	0		0	0	0	0	1	3	3
42	87	m	0	48	60	1	1	1	0	0	1	26.8	1	0	0	1	0	0	0		1	0	0	0	0	1	1	27903	1	1.9	0	110		0	0	0		0	0	0	0	1	2	1
41	76	m	2	77	78	0	1	1	0	0	0	20.9	1	1	0	1	0	0	1	45	1	0	0	1	0	1	2					86		0	0	0		0	0	2	1	1	2	2
40	70	m	1	38	50	1	1	1	0	0	0	24.4	1	0	0	1	0	0	1	60	1	0	0	0	0	1	1	29044	1	3.6	1	131		0	0	0		0	0	0	0	1	1	1
39	74	m	0	29	49	0	1	1	1	0	0	34.3	0	1	0	0	0	1	1	50	1	0	0	0	0	1	2	22800	0	2.7	1	125		0	0	0		0	0	0	0	1	3	3
38	68	m	1	35	47	1	1	1	0	0	1	27.3	1	0	1	0	1	0	0		1	0	0	0	0	1	2	24660	0	3	1	125		0	0	0		0	0	0	0	1	1	2
37	56	m	1	20	37	0	1	1	1	1	0	28.3	1	0	1	1	0	1	1	65	1	0	0	0	0	1	2	20898	0	2.1	0	180		0	0	0		0	0	0	0	1	3	2
36	75	m	2	76	84	1	1	1	0	1	1	26.5	1	1	1	1	0	1	1	60	1	0	0	0	0	1	2	21492	0	1.8	0	150		0	0	0		0	0	0	0	1	3	3
35	63	m	2	60	61	0	1	0	1	1	1	33.8	1	0	1	1	0	0	1	62	1	0	0	0	0	1	2	26670	1	2.8	1	150		0	0	0		0	0	0	0	1	3	2
34	71	w	2	38	41	0	1	1	0	1	0	25.2	0	0	1	1	0	0	1	62	1	0	0	0	0	1	2	22833	0	2.1	0	80		0	0	0		0	0	0	0	3	0	1
33	81	m	2	82	88	1	1	0	1	1	0	24	1	1	0	1	0	0	1	59	1	0	0	0	0	1	2	14157	0	1.6	0	70		0	0	0		0	0	0	0	1	3	2
32	68	w	1	12	14	1	0	1	0	1	0	24.9	0	0	0	0	0	0	0		1	0	0	0	0	1	2	30545	1	3.9	1	101		0	0	0		0	0	0	0	1	2	1
31	62	m	1	27	30	1	0	1	0	1	0	27.8	0	0	0	0	0	0	0		1	0	0	0	0	1	2	19530	0	2.1	0	125		0	0	0		0	0	0	0	3	0	1
30	65	m	1	31	42	1	1	1	0	0	0	26.1	1	0	0	0	0	0	1	65	0	0	0	0	0		0							0	0	0		0	0	0	0	0	0	1
29	67	w	1	12	9	0	0	1	0	1	0	30.7	1	0	0	0	0	0	1	60	1	0	0	0	0	1	2	34560	1	3.5	1	100		0	0	0		0	0	0	0	3	0	1
28	49	m	1	14	16	1	0	1	0	1	1	31.8	1	0	1	1	0	0	1	45	1	1	0	0	0	1	2	24700	0	3.4	1	200		1	2	0		0	0	0	0	1	1	1
27	71	m	0	25	19	0	1	0	0	0	0	23	0	0	0	0	0	0	1	50	1	0	0	0	0	1	2	21648	0	2.3	0	141		0	0	0		0	0	0	0	1	2	3
26	73	m	2	73	88	1	1	1	1	1	1	30.9	1	0	1	0	0	0	1	56	1	0	0	0	0	1	2	17689	0	2	0	70		0	0	0		0	0	0	0	1	3	3
25	55	m	2	47	49	0	1	1	0	1	0	24	1	0	0	1	0	0	1	55	1	0	0	0	0	1	2	21285	0	3	1	185		0	0	0		0	0	0	0	1	2	3
24	63	m	2	60	61	0	1	1	0	1	0	24.6	1	0	1	0	0	0	1	63	1	0	0	0	0	1	2	29300	1	3.8	1	179		0	0	0		0	0	0	0	3	0	1
23	53	w	2	17	26	1	1	1	0	1	0	26.4	0	0	1	0	0	0	1	65	1	0	0	0	0	1	1	25020	1	3	1	75		0	0	0		0	0	0	0	3	0	1
22	66	w	2	31	19	0	0	0	0	0	0	25.1	1	0	0	1	0	0	1	71	1	0	0	0	0	1	2	16072	0	1.8	0	127		0	0	0		0	0	0	0	1	1	2
21	52	m	2	42	56	1	1	1	0	1	0	33.1	0	0	0	0	0	0	1	60	1	0	0	0	0	1	2	33488	1	3.1	1	174		0	0	0		0	0	0	0	1	3	2
20	52	m	0	9	11	1	0	1	0	1	0	30.5	1	0	0	0	0	0	1	50	1	0	0	0	0	1	2	22100	0	2	0	180		0	0	0		0	0	0	0	1	3	3
19	74	m	2	75	84	1	0	1	1	0	0	29.9	1	0	0	1	1	0	1	60	1	0	0	0	0	1	2	24360	0	1.8	0	175		0	0	0		0	0	0	0	1	3	2
18	73	m	0	28	31	1	0	1	0	0	1	31.1	1	0	0	0	0	0	1	50	1	0	0	0	0	1	1	16905	0	2	0	96		0	0	0		0	0	0	0	1	3	2
17	77	m	2	78	86	1	1	1	0	1	1	30.2	1	0	0	1	0	0	1	60	1	0	0	0	0	1	2	20330	0	2.6	1	128		0	0	0		0	0	0	0	1	3	3
16	74	w	1	17	17	0	1	1	0	0	0	27.6	1	0	1	1	0	0	1	70	1	0	0	0	0	1	2	18240	0	2	0	74		0	0	0		0	0	0	0	0	0	1
15	69	m	2	68	78	1	1	0	1	0	1	27.2	1	0	1	1	0	0	1	64	1	0	0	1	0	1	1	25020	1	3.4	1	150		0	0	0		0	0	2	1	1	3	1
14	55	m	0	11	12	0	1	1	0	0	1	34.6	1	0	1	1	0	0	1	60	1	0	0	0	0	1	2	27000	1	3.6	1	145		0	0	0		0	0	0	0	1	2	2
13	72	m	2	72	87	1	1	1	1	0	0	31.8	1	0	0	0	1	0	1	66	1	0	0	0	0	1	2	21700	0	2.3	0	96		0	0	0		0	0	0	0	1	3	3
12	73	m	2	73	75	0	1	1	0	0	0	26.9	0	0	0	1	0	0	1	60	1	0	0	0	0		0							0	0	1	0	0	0	0	0	1	1	2
11	81	m	1	55	74	0	1	1	1	0	1	30.4	1	0	0	1	0	0	1	60	1	0	0	0	0	1	2	21440	0	3	1	80		0	0	0		0	0	0	0	1	3	2
10	66	m	2	64	68	1	0	1	0	0	0	24.9	0	1	0	1	0	1	0	0	1	0	0	0	0	1	2	19240	0	3.1	1	100		0	0	0		0	0	0	0	1	1	2
9	78	m	0	64	66	1	1	1	1	0	1	26.1	0	1	1	1	0	1	1	55	1	0	0	1	0	1	2	16498	0	1.5	0	86		0	0	0		0	0	2	1	1	3	2
8	86	w	2	62	63	0	1	1	0	0	0	28.2	1	0	1	1	0	1	0		0	0	0	0	0		0							0	0	0		0	0	0	0	3	0	1
7	73	m	1	43	54	1	1	1	0	1	1	32	1	0	0	0	0	0	1	55	1	1	0	0	0	1	1	20349	0	2.4	0	136		1	2	0		0	0	0	0	1	1	1
6	70	m	0	24	19	0	0	1	0	0	1	20.2	0	1	0	1	0	1	1	50	1	1	0	0	0	1	2	16284	0	2.4	0	76		1	2	0		0	0	0	0	1	3	1
5	53	w	1	5	9	0	0	1	1	0	0	21.6	1	0	0	1	0	0	1	60	1	0	0	0	0	1	2	24975	0	2.9	1	109		0	0	0		0	0	0	0	0	0	0
4	59	m	0	14	21	1	1	1	0	0	0	30.1	0	0	0	0	0	0	1	55	1	0	0	0	0	1	2	40000	1	4	1	138		0	0	0		0	0	0	0	3	0	1
3	65	m	0	19	20	1	1	0	0	0	1	23.1	1	0	1	1	0	0	1	65	1	0	1	0	0	1	1	13161	0	1.5	0	128		0	0	1	1	0	0	0	0	1	3	2
2	52	m	2	42	36	0	0	1	0	1	0	28.1	1	0	0	0	0	0	1	60	1	0	0	0	0	1	2	32800	1	2.5	1	182		0	0	0		0	0	0	0	1	2	2
1	48	m	0	7	9	1	0	1	0	0	1		1	0	0	0	0	0	1	65	0	0	0	0	0		0							0	0	0		0	0	0	0	1	1	1
